# Supplementary material for: An Overview of Potential Alternatives for the Multiple Uses of Per- and Polyfluoroalkyl Substances
Source: Environ Sci Technol. 2025 Jan 24;59(4):2031–42. doi: 10.1021/acs.est.4c09088 (PMC11800378; doi:10.1021/acs.est.4c09088)
Supplement: Supplementary file 2 — es4c09088_si_002.xlsx [file es4c09088_si_002.xlsx]

## Sheet: READ ME
Supporting data to
An overview of potential alternatives for the multiple uses of per- and polyfluoroalkyl substances (PFAS)
Romain Figuière*1, Luc T. Miaz1, Eleni Savvidou1, Ian T. Cousins1.
*: Corresponding author: Romain Figuière (romain.figuiere@aces.su.se)
1 Department of Environmental Science, Stockholm University, SE-10691 Stockholm, Sweden
Note: More information on the context of the data presented in this Excel file is provided in the separate Word document named "Supporting information".
Table SI-2: Applications of PFAS listed in the database
Table SI-3: Links between applications of PFAS listed in the database and the uses identified by Glüge et al. (2020)
Table SI-5: Composition of alternative products to uses of PFAS
Table SI-7: List of applications of PFAS without identified alternatives
Table SI-8.1: List of PFAS used as fluorinated gases
Table SI-8.2: List of functions delivered by PFAS used as fluorinated gases
Table SI-8.3: List of alternatives to PFAS used as fluorinated gases

## Sheet: SI-2
Table SI-2: Applications of PFAS listed in the database
This table ists the identified applications of PFAS for each use category contained in the database
Use category	Sub-use	Application
Active pharmaceutical ingredients (API)	Human health application	Alimentary tract and metabolism
Active pharmaceutical ingredients (API)	Human health application	Antiinfectives for systemic use
Active pharmaceutical ingredients (API)	Human health application	Antineoplastic and immunomodulating agents
Active pharmaceutical ingredients (API)	Human health application	Antiparasitic products, insecticides and repellents
Active pharmaceutical ingredients (API)	Human health application	Blood and blood forming organs
Active pharmaceutical ingredients (API)	Human health application	Cardiovascular system
Active pharmaceutical ingredients (API)	Human health application	Genito Urinary System and Sex hormones
Active pharmaceutical ingredients (API)	Human health application	Musculo-skeletal system
Active pharmaceutical ingredients (API)	Human health application	Nervous system
Active pharmaceutical ingredients (API)	Veterinary application	Nervous system
Active pharmaceutical ingredients (API)	Human health application	Respiratory system
Active pharmaceutical ingredients (API)	Human health application	Sensory organs
Active pharmaceutical ingredients (API)	Human health application	Systemic Hormonal Preparations (excluding sex hormones and insulins)
Active pharmaceutical ingredients (API)	Human health application	Various
Biocides (BP)	Biocidal product	Insecticides, acaricides and products to control other arthropods
Biocides (BP)	Biocidal product	Wood preservatives
Biocides (BP)	Biocidal product	Rodenticides
Biocides (BP)	Biocidal product	Antifouling products
Building and construction products (Build.)	Architectural membranes	Architectural membranes
Building and construction products (Build.)	Coating and paint	Cotaing of solar panels
Building and construction products (Build.)	Coating and paint	Coating of wind turbine blades
Building and construction products (Build.)	Floors	Floor and wall covering
Building and construction products (Build.)	Floors	Resilient linoleum
Building and construction products (Build.)	Floors	Laminated plastic floor covering
Building and construction products (Build.)	Coating and paint	Architectural paint and coating
Building and construction products (Build.)	Coating and paint	Coil coating (coted steel and aluminium coil)
Building and construction products (Build.)	Foam blowing agents	Rigid polyurethane boardstock and panels
Building and construction products (Build.)	Foam blowing agents	Rigid polyurethane spray foam
Building and construction products (Build.)	Foam blowing agents	Extruded polystyrene foam (XPS)
Building and construction products (Build.)	Glass protection	Film/foil for greenhouses
Building and construction products (Build.)	Production of non-PFAS polymer/plastic	Processing aids
Building and construction products (Build.)	Sealing and adhesives	Thread sealing tape (e.g. for pipe connections for liquids and gases)
Building and construction products (Build.)	Sealing and adhesives	Sealants for porous materials, and concrete
Building and construction products (Build.)	Wires and cables	Electrical cable and wire insulation
Building and construction products (Build.)	Building and bridge bearings	Building and bridge bearings
Consumer mixtures (Consu.)	Textile cleaning products	Aftermarket carpet care product
Consumer mixtures (Consu.)	Other	Anti fog agent
Consumer mixtures (Consu.)	Surface treatments	Waxes and polishes (e.g. for floors, cars)
Consumer mixtures (Consu.)	Cleaners	Cleaners for glass, metal, ceramic, plastic, carpet and upholstery
Consumer mixtures (Consu.)	Cleaners	Cleaning of optical devices
Consumer mixtures (Consu.)	Cleaners	Dishwashing products/rinse aid
Consumer mixtures (Consu.)	Cleaners	Drycleaning products
Consumer mixtures (Consu.)	Other	Musical instruments
Consumer mixtures (Consu.)	Printing inks	Toner and printer inks
Consumer mixtures (Consu.)	Printing inks	Ink-yet recording heads
Consumer mixtures (Consu.)	Printing inks	Lithographic printing
Consumer mixtures (Consu.)	Paints	Paints in general
Consumer mixtures (Consu.)	Surface treatments	Windscreen treatments
Consumer mixtures (Consu.)	Lubricant	Lubricant additives (e.g. for bike chains)
Consumer mixtures (Consu.)	Surface treatments	Ski wax
Cosmetic products (Cosm.)	Decorative	Blush/highlighter
Cosmetic products (Cosm.)	Decorative	Brow products
Cosmetic products (Cosm.)	Decorative	Concealor/Corrector
Cosmetic products (Cosm.)	Decorative	Eye cream/Eye shadow
Cosmetic products (Cosm.)	Decorative	Highlighter
Cosmetic products (Cosm.)	Decorative	Lip balm/lip stick/lip gloss
Cosmetic products (Cosm.)	Decorative	Mascara/lashes
Cosmetic products (Cosm.)	Decorative	Powder
Cosmetic products (Cosm.)	Decorative	Sunscreen makeup
Cosmetic products (Cosm.)	Decorative	Unknown
Cosmetic products (Cosm.)	Decorative	Primer/fixer
Cosmetic products (Cosm.)	Hair care	Unknown
Cosmetic products (Cosm.)	General	Cosmetics and personal care products in general
Cosmetic products (Cosm.)	Hair care	Hair creams, rinses, and conditioner
Cosmetic products (Cosm.)	Hair care	Hair shampoo
Cosmetic products (Cosm.)	Hair care	Hair spray/Mousse
Cosmetic products (Cosm.)	Skin care	BB/CC cream, foundation
Cosmetic products (Cosm.)	Skin care	Body lotion/ body cream/ body oil
Cosmetic products (Cosm.)	Skin care	Moisturer
Cosmetic products (Cosm.)	Skin care	Sunscreen
Cosmetic products (Cosm.)	Skin care	Cream/lotion
Cosmetic products (Cosm.)	Skin care	Face cream
Cosmetic products (Cosm.)	Skin care	Unknown
Cosmetic products (Cosm.)	Skin care	Anti-aging cream
Cosmetic products (Cosm.)	Skin care	Mask
Cosmetic products (Cosm.)	Toiletries	Shaving cream/shaving foam/shaving gel
Cosmetic products (Cosm.)	Toiletries	Makeup remover/ facial cleaner
Cosmetic products (Cosm.)	Decorative	Eye pencil/Eye liner
Cosmetic products (Cosm.)	Decorative	Manicure product
Cosmetic products (Cosm.)	Hair care	Anti-frizz
Cosmetic products (Cosm.)	Skin care	Scrub/peeling
Cosmetic products (Cosm.)	Toiletries	Bar soap
Electronics and semiconductors sector (Elec.)	Electronics industry	Fire protection fluid
Electronics and semiconductors sector (Elec.)	Electronics industry	Heat transfer fluids
Electronics and semiconductors sector (Elec.)	Electronics industry	Lubricant and lubricant additives
Electronics and semiconductors sector (Elec.)	Electronics industry	Wires and cables
Electronics and semiconductors sector (Elec.)	Electronics industry	Coating of electronic components
Electronics and semiconductors sector (Elec.)	Electronics industry	Electronic components
Electronics and semiconductors sector (Elec.)	Electronics industry	PEM fuel cells
Electronics and semiconductors sector (Elec.)	Electronics industry	Lithium-ion batteries
Electronics and semiconductors sector (Elec.)	Electronics industry	Flow batteries
Electronics and semiconductors sector (Elec.)	Semiconductor products and components	Adhesive, coating, lubricant
Electronics and semiconductors sector (Elec.)	Semiconductor products and components	Photoresist
Electronics and semiconductors sector (Elec.)	Semiconductor products and components	Plastics
Electronics and semiconductors sector (Elec.)	Semiconductor products and components	Fluoroelastomers
Electronics and semiconductors sector (Elec.)	Semiconductors manufacturing	Heat transfer fluids
Electronics and semiconductors sector (Elec.)	Semiconductors manufacturing	Photolithography
Electronics and semiconductors sector (Elec.)	Semiconductors manufacturing	Nanoimprit lithography
Electronics and semiconductors sector (Elec.)	Semiconductors manufacturing	Plasma etch and wafer cleaning
Electronics and semiconductors sector (Elec.)	Semiconductors manufacturing	Vaccum fluid in vaccum pump
Electronics and semiconductors sector (Elec.)	Semiconductors manufacturing	Thermal testing of semicondutctors devices
Electronics and semiconductors sector (Elec.)	Semiconductors manufacturing	Semiconductor packaging
Electronics and semiconductors sector (Elec.)	Semiconductors manufacturing	Release sheet for thermocompression bonding process of semiconductor chips
Electronics and semiconductors sector (Elec.)	Semiconductors manufacturing	Semiconductor manufacturing equipments
Electronics and semiconductors sector (Elec.)	Semiconductors manufacturing	Data centres
Electronics and semiconductors sector (Elec.)	Semiconductors manufacturing	Usage of high purity chemicals
Electronics and semiconductors sector (Elec.)	Electronics industry	Other
Electronics and semiconductors sector (Elec.)	Electronics industry	Cleaning of electronic component
Electronics and semiconductors sector (Elec.)	Electronics industry	Solvent
Electronics and semiconductors sector (Elec.)	Electronics industry	Anti drip agent
Electronics and semiconductors sector (Elec.)	Semiconductors manufacturing	Vapour deposition chambers
Energy sector (Energy)	Solar energy	Solar collector
Energy sector (Energy)	Solar energy	Film/coating tape
Energy sector (Energy)	Wind energy	Film/coating and cable
Energy sector (Energy)	Wind energy	Lubricant & lubricant additives
Energy sector (Energy)	PEM fuel cells	Membrane electrode assemblies
Energy sector (Energy)	PEM fuel cells	Microporous layer
Energy sector (Energy)	PEM fuel cells	Sealant
Energy sector (Energy)	PEM electrolyser	Sealing materials
Energy sector (Energy)	Lithium-ion batteries	Seals, electrode binders, films/coatings, electrolyte additives, thermal management pack/module
Energy sector (Energy)	Flow batteries	Ionomer membranes, Ion exchange membranes
Energy sector (Energy)	Electrolysis technologies	Gasket, tubes, inline of pipes/tanks
Energy sector (Energy)	Other	Switchgears High Voltage
Energy sector (Energy)	Oil and gas application	Drilling fluid
Energy sector (Energy)	Oil and gas application	Production chemicals
Energy sector (Energy)	Oil and gas application	Stimulation chemicals
Energy sector (Energy)	Oil and gas application	Water and gas tracers
Energy sector (Energy)	Oil and gas application	Aqueous surface film
Energy sector (Energy)	Oil and gas application	Equipment
Energy sector (Energy)	Oil and gas application	Lubricant and lubricant additives
Firefighting foams (FFF)	Firefighting foams	Fluoroprotein foam
Firefighting foams (FFF)	Firefighting foams	Film forming fluoroprotein (FFFP) foam
Firefighting foams (FFF)	Firefighting foams	Alcohol-resistant film forming fluoroprotein (AR-FFFP) foam
Firefighting foams (FFF)	Firefighting foams	Aqueous film-forming foams (AFFF)
Firefighting foams (FFF)	Firefighting foams	Alcohol-resistant aqueous film forming foam (AR-AFFF)
Fluorinated gases (F-gases)	Refrigeration and heat pumps	Domestic refrigeration
Fluorinated gases (F-gases)	Refrigeration and heat pumps	Commercial refrigeration
Fluorinated gases (F-gases)	Refrigeration and heat pumps	Industrial refrigeration
Fluorinated gases (F-gases)	Refrigeration and heat pumps	Transport refrigeration
Fluorinated gases (F-gases)	Refrigeration and heat pumps	Mobile air conditioning
Fluorinated gases (F-gases)	Refrigeration and heat pumps	Domestic, commercial and industrial air conditioning
Fluorinated gases (F-gases)	Refrigeration and heat pumps	Domestic and commercial heat pumps
Fluorinated gases (F-gases)	Refrigeration and heat pumps	Heat pumps for clothes dryers
Fluorinated gases (F-gases)	Refrigeration and heat pumps	Electronics cooling, heat exchanger part
Fluorinated gases (F-gases)	Foam blowing agents	Rigid polyurethane foam
Fluorinated gases (F-gases)	Foam blowing agents	Rigid polyurethane boardstock and panels
Fluorinated gases (F-gases)	Foam blowing agents	Rigid polyurethane pipe-in-pipe and block foam
Fluorinated gases (F-gases)	Foam blowing agents	Rigid polyurethane spray foam
Fluorinated gases (F-gases)	Foam blowing agents	Extruded polystyrene foam (XPS)
Fluorinated gases (F-gases)	Foam blowing agents	Polyurethane integral skin
Fluorinated gases (F-gases)	Foam blowing agents	Phenolic foam
Fluorinated gases (F-gases)	Solvent	Precision & electronics cleaning, commercial & industrial cleaning
Fluorinated gases (F-gases)	Solvent	Carrier solvent & lubricants
Fluorinated gases (F-gases)	Solvent	3D printing processing liquid
Fluorinated gases (F-gases)	Propellants	Consumer propellant
Fluorinated gases (F-gases)	Propellants	Commercial and industrial uses
Fluorinated gases (F-gases)	Cover gases	Magnesium casting
Fluorinated gases (F-gases)	Fire suppressants	Total flooding agent
Fluorinated gases (F-gases)	Fire suppressants	Streaming agent
Fluorinated gases (F-gases)	Other	Immersion cooling of electronics
Fluorinated gases (F-gases)	Other	Preservation of cultural paper-based materials
Fluorinated gases (F-gases)	Other	Plasma coating of HDPE
Fluorinated gases (F-gases)	Foam blowing agents	Rigid closed-cell PU/PIR insulation foam
Fluorinated gases (F-gases)	Refrigeration and heat pumps	Military applications
Food contact materials (FCM)	Cookware	Consumer cookware
Food contact materials (FCM)	Packaging	Food & feed packaging
Food contact materials (FCM)	Packaging	Non food packaging
Food contact materials (FCM)	Cookware	Industrial food and feed production equipment
Industrial production (Indust.)	Chemical industry	Production of chlorine and sodium hydroxide via asbestos-fiber-based diaphragms
Industrial production (Indust.)	Chemical industry	Production of other chemicals
Industrial production (Indust.)	Chemical industry	Polymer curing
Industrial production (Indust.)	Chemical industry	Ionic liquids
Industrial production (Indust.)	Chemical industry	Technical equipment
Industrial production (Indust.)	Chemical industry	Solvents
Industrial production (Indust.)	Food production industry	Wineries and dairies
Industrial production (Indust.)	Pharmaceutical industry	Processing aid in the manufacture of “microporous” particles
Industrial production (Indust.)	Photographic industry	Photographic processing solutions
Industrial production (Indust.)	Photographic industry	Photographic material
Industrial production (Indust.)	Production of plastic & rubber	Mold release agent in general
Industrial production (Indust.)	Production of plastic & rubber	Mold release agent in artificial turf (the use of the PFAS as mold release agent is based on information from an unverified source)
Industrial production (Indust.)	Production of plastic & rubber	Foam blowing
Industrial production (Indust.)	Production of plastic & rubber	Foam regulator
Industrial production (Indust.)	Production of plastic & rubber	Processing aid for C4-acrylates
Industrial production (Indust.)	Production of plastic & rubber	Processing aid for vinyl chloride (PVC)
Industrial production (Indust.)	Production of plastic & rubber	Processing aid for ethylene
Industrial production (Indust.)	Production of plastic & rubber	Processing aid for plastic material and resin manufacturing
Industrial production (Indust.)	Production of plastic & rubber	Etching of plastic
Industrial production (Indust.)	Wood processing	Manufacturing of wood and products of wood and cork
Industrial production (Indust.)	Wood processing	Drum filtration
Industrial production (Indust.)	Wood processing	Coating for wood substrate
Industrial production (Indust.)	Wood processing	Wood building materials
Industrial production (Indust.)	Paper and Packaging	Manufacture of pulp, paper and paper products
Industrial production (Indust.)	Pharmaceutical industry	Reaction vessels, stirrers, and other components in place of traditional stainless steel or glass components
Industrial production (Indust.)	Manufacture of fluoropolymers	Processing aid for manufacture of fluorinated ethylene propylene (FEP)
Industrial production (Indust.)	Manufacture of fluoropolymers	Processing aid for manufacture of pergluoroalkoxy polymer (PFA)
Industrial production (Indust.)	Manufacture of fluoropolymers	Processing aid for manufacture of other fluoropolymers
Lubricants (Lubr.)	Base oil/grease	Food sector
Lubricants (Lubr.)	Base oil/grease	Aviation and aerospace
Lubricants (Lubr.)	Base oil/grease	Automotive
Lubricants (Lubr.)	Base oil/grease	Trains
Lubricants (Lubr.)	Base oil/grease	Nuclear powerplants
Lubricants (Lubr.)	Base oil/grease	Watch making
Lubricants (Lubr.)	Base oil/grease	Hearing loss applications
Lubricants (Lubr.)	Base oil/grease	Electronics and semiconductors
Lubricants (Lubr.)	Base oil/grease	Laboratory supplies, equipment, and instrument actions
Lubricants (Lubr.)	Base oil/grease	Hospital equipments
Lubricants (Lubr.)	Base oil/grease	Renewable energy
Lubricants (Lubr.)	Base oil/grease	Oil & gas
Lubricants (Lubr.)	Base oil/grease	Chemical industry
Lubricants (Lubr.)	Base oil/grease	Bulk gas industry
Lubricants (Lubr.)	Base oil/grease	Metal working industry
Lubricants (Lubr.)	Base oil/grease	Steel industry
Lubricants (Lubr.)	Base oil/grease	Wastewater treatment
Lubricants (Lubr.)	Base oil/grease	Diving equipment
Lubricants (Lubr.)	Base oil/grease	Paper
Lubricants (Lubr.)	Base oil/grease	Plastics
Lubricants (Lubr.)	Base oil/grease	Rubber/Tire industry
Lubricants (Lubr.)	Base oil/grease	Textile
Lubricants (Lubr.)	Base oil/grease	Pharmaceutical industry
Lubricants (Lubr.)	Base oil/grease	Consumer products (e.g. music instruments)
Lubricants (Lubr.)	Lubricant additive	Food sector
Lubricants (Lubr.)	Lubricant additive	Aviation and aerospace
Lubricants (Lubr.)	Lubricant additive	Automotive
Lubricants (Lubr.)	Lubricant additive	Trains
Lubricants (Lubr.)	Lubricant additive	Nuclear powerplants
Lubricants (Lubr.)	Lubricant additive	Hearing loss applications
Lubricants (Lubr.)	Lubricant additive	Electronics and semiconductors
Lubricants (Lubr.)	Lubricant additive	Laboratory supplies, equipment, and instrument actions
Lubricants (Lubr.)	Lubricant additive	Hospital equipments
Lubricants (Lubr.)	Lubricant additive	Renewable energy
Lubricants (Lubr.)	Lubricant additive	Oil & gas
Lubricants (Lubr.)	Lubricant additive	Chemical industry
Lubricants (Lubr.)	Lubricant additive	Diving equipment
Lubricants (Lubr.)	Lubricant additive	Handicap assistant equipment
Lubricants (Lubr.)	Lubricant additive	Paper
Lubricants (Lubr.)	Lubricant additive	Plastics
Lubricants (Lubr.)	Lubricant additive	Consumer products (e.g. bike chain lubricant)
Lubricants (Lubr.)	Carrier solvent	Carrier solvent
Medical products (Med.)	Medical devices	Wires and cables
Medical products (Med.)	Medical devices	Electronic components
Medical products (Med.)	Engineered fluids	Carrier solvent & lubricants
Medical products (Med.)	Engineered fluids	Cleaning
Medical products (Med.)	Medical textiles	e.g. surgical drapes, gowns, curtains
Medical products (Med.)	Medical devices	Implantable medical devices
Medical products (Med.)	Treatments	Wound treatment products
Medical products (Med.)	Treatments	Tubes and catheters
Medical products (Med.)	Medical devices	Metered Dose Inhalers
Medical products (Med.)	Vision applications	Packaging of ophthalmic solutions
Medical products (Med.)	Lubricant & additives	Hospital equipments
Medical products (Med.)	Medical devices	Membranes used for venting of medical devices
Medical products (Med.)	Treatments	Dispersants in self-propelling aerosol pharmaceuticals
Medical products (Med.)	Treatments	Solvents in pharmaceuticals
Medical products (Med.)	Treatments	Packaging of moisture-sensitive pharmaceuticals
Medical products (Med.)	Treatments	Supplement conventional blood transfusion and artificial blood and perfusion of isolated organs
Medical products (Med.)	Vision applications	Retinal detachment surgery and proliferative vitreoretinopathy
Medical products (Med.)	Vision applications	Resin for optical materials (e.g. optical fibers)
Medical products (Med.)	Vision applications	Other optical devices
Medical products (Med.)	Vision applications	Ophthalmic lenses
Medical products (Med.)	Vision applications	Contact lenses
Metal plating and metal products manufacture (Metal)	Metal plating	Chrome plating
Metal plating and metal products manufacture (Metal)	Metal plating	Plating of other metal
Metal plating and metal products manufacture (Metal)	Manufacture of metal products	Manufacture of metal products
Metal plating and metal products manufacture (Metal)	Manufacture of metal products	Lubricant
Petroleum and mining (Mining)	Petroleum exploration and production	Drilling fluid
Petroleum and mining (Mining)	Petroleum exploration and production	Production chemicals
Petroleum and mining (Mining)	Petroleum exploration and production	Stimulation chemicals
Petroleum and mining (Mining)	Petroleum exploration and production	Water and gas tracers
Petroleum and mining (Mining)	Petroleum exploration and production	Aqueous surface film
Petroleum and mining (Mining)	Petroleum exploration and production	Equipment
Petroleum and mining (Mining)	Petroleum exploration and production	Lubricant and lubricant additives
Petroleum and mining (Mining)	Mining applications	Extraction of ores and minerals
Petroleum and mining (Mining)	Mining applications	Equipment
Plant Protection Products (PPP)	Plant Protection Products	Additives
Plant Protection Products (PPP)	Plant Protection Products	Acaricide
Plant Protection Products (PPP)	Plant Protection Products	Fungicide
Plant Protection Products (PPP)	Plant Protection Products	Herbicide
Plant Protection Products (PPP)	Plant Protection Products	Insecticide
Plant Protection Products (PPP)	Plant Protection Products	Unknown
Textile, upholestry, leather, apparel, and carpets (TULAC)	Home textiles	Carpets and rugs
Textile, upholestry, leather, apparel, and carpets (TULAC)	Home textiles	Curtains and blinds
Textile, upholestry, leather, apparel, and carpets (TULAC)	Home textiles	Textile based coverings
Textile, upholestry, leather, apparel, and carpets (TULAC)	Consumer apparel	Outdoor wear
Textile, upholestry, leather, apparel, and carpets (TULAC)	Consumer apparel	Indoor wear
Textile, upholestry, leather, apparel, and carpets (TULAC)	Consumer apparel	Sportswear
Textile, upholestry, leather, apparel, and carpets (TULAC)	Consumer apparel	Footwear
Textile, upholestry, leather, apparel, and carpets (TULAC)	Consumer apparel	Accessories
Textile, upholestry, leather, apparel, and carpets (TULAC)	Professional apparel	Professional sportswear and footwear
Textile, upholestry, leather, apparel, and carpets (TULAC)	Professional apparel	Professional protective equipment for industrial and professional use
Textile, upholestry, leather, apparel, and carpets (TULAC)	Technical textile	Outdoor technical textile (e.g. canvas, awnings, tarps, tents, sails, rope)
Textile, upholestry, leather, apparel, and carpets (TULAC)	Technical textile	Medical applications (e.g. surgical drapes, gowns, curtains)
Textile, upholestry, leather, apparel, and carpets (TULAC)	Technical textile	High performance membranes (e.g. automotive and medical)
Textile, upholestry, leather, apparel, and carpets (TULAC)	Other	Non-woven textiles covering the engine bay area in cars
Textile, upholestry, leather, apparel, and carpets (TULAC)	Textile treatments	Impregnation spray for textile
Textile, upholestry, leather, apparel, and carpets (TULAC)	Textile treatments	Treatment during textile production
Textile, upholestry, leather, apparel, and carpets (TULAC)	Leather applications	Leather based goods
Textile, upholestry, leather, apparel, and carpets (TULAC)	Leather applications	Indoor and outdoor wear
Textile, upholestry, leather, apparel, and carpets (TULAC)	Leather applications	Footwear
Textile, upholestry, leather, apparel, and carpets (TULAC)	Leather applications	Professional sportswear and footwear
Transport sector (Transp.)	Body-, hull-, and fuselage construction	Plating process during body-, hull-, or fuselage construction
Transport sector (Transp.)	Electrical engineering and information technology	Wires and cables
Transport sector (Transp.)	Coating and finishes	UV stable coatings for protection of paint of transportation vehicles
Transport sector (Transp.)	Coating and finishes	Lubrication free bearings (e.g. belt tensioners, dual mass flywheels, seat solding mechanism, pedal work)
Transport sector (Transp.)	Coating and finishes	Insulation material
Transport sector (Transp.)	Coating and finishes	Glass surfaces
Transport sector (Transp.)	Coating and finishes	Windshield wipers
Transport sector (Transp.)	Coating and finishes	Trim material inside transportation vehicles
Transport sector (Transp.)	Coating and finishes	Textiles inside transportation vehicles
Transport sector (Transp.)	Coating and finishes	Antifouling application
Transport sector (Transp.)	Combustion engine system	Non-woven textiles covering the engine bay area in cars
Transport sector (Transp.)	Electrical engineering and information technology	PEM fuel cells
Transport sector (Transp.)	Electrical engineering and information technology	Lithium-ion batteries
Transport sector (Transp.)	Electrical engineering and information technology	Electronic components
Transport sector (Transp.)	Electrical engineering and information technology	Semiconductor products and components
Transport sector (Transp.)	Fire protection	Firefighting foams
Transport sector (Transp.)	HVACR systems	Transport refrigeration
Transport sector (Transp.)	HVACR systems	Mobile air conditioning
Transport sector (Transp.)	HVACR systems	Immersion cooling of electronics
Transport sector (Transp.)	HVACR systems	Blowing agents
Transport sector (Transp.)	Lubricant and lubricant additives	Aviation and aerospace
Transport sector (Transp.)	Lubricant and lubricant additives	Automotive
Transport sector (Transp.)	Lubricant and lubricant additives	Trains
Transport sector (Transp.)	Lubricant and lubricant additives	Rubber/Tire industry
Transport sector (Transp.)	Sealing application	E.g. Valves, gaskets, piston, electronic devices, battery electrodes
Transport sector (Transp.)	Hydraulic fluid	Brake systems
Transport sector (Transp.)	Other	Flotation fluids in gyroscope

## Sheet: SI-3
Tables SI-3: Links between applications of PFAS listed in the database and the uses identified by Glüge et al. (2020)
This table presents the matches between the uses of PFAS identified by Glüge et al. (2020) and the applications contained in the database of this study.
Use from Glüge et al. (2020)	Application from Glüge et al. (2020)	Use category	Sub-use	Application
Pharmaceuticals	Active ingredients	API	Human health application	Various
Aerosol propellants	Aerosol propellants	F-gases	Propellants	Consumer propellant
Aerosol propellants	Aerosol propellants	F-gases	Propellants	Commercial and industrial uses
Aerospace	Brake and hydraulic fluids	Transp.	Hydraulic fluid	Brake systems
Aerospace	Navigation	Transp.	Other	Flotation fluids in gyroscope
Aerospace	Additive to aviation fuel	Transp.	Lubricant and lubricant additives	Aviation and aerospace
Aerospace	Thermal control and radiator surfaces	Not assigned	Not assigned	Not assigned
Air conditioning	Air conditioning	F-gases	Refrigeration and heat pumps	Mobile air conditioning
Air conditioning	Air conditioning	F-gases	Refrigeration and heat pumps	Domestic, commercial and industrial air conditioning
Apparel	Apparel	TULAC	Consumer apparel	Outdoor wear
Apparel	Apparel	TULAC	Consumer apparel	Indoor wear
Apparel	Apparel	TULAC	Consumer apparel	Sportswear
Apparel	Apparel	TULAC	Consumer apparel	Footwear
Apparel	Apparel	TULAC	Consumer apparel	Accessories
Automotive	General use	Not assigned	Not assigned	Not assigned
Automotive	Drying solution in automotive tool manufacturing	Not assigned	Not assigned	Not assigned
Automotive	Maintenance and repair of motor vehicles	Not assigned	Not assigned	Not assigned
Automotive	Car body trim	Transp.	Coating and finishes	Trim material inside transportation vehicles
Automotive	Windshield wiper fluids	Not assigned	Not assigned	Not assigned
Automotive	Automotive waxes and polish	Transp.	Coating and finishes	UV stable coatings for protection of paint of transportation vehicles
Automotive	Thermoformed automotive dash panels	Not assigned	Not assigned	Not assigned
Biotechnology	Ultrafiltration and microporous membranes	TULAC	Technical textile	High performance membranes (e.g. automotive and medical)
Biotechnology	Supply of oxygen and other gases to cells in culture	Not assigned	Not assigned	Not assigned
Building and Construction	Architectural membranes	Build.	Architectural membranes	Architectural membranes
Building and Construction	Greenhouse	Build.	Glass protection	Film/foil for greenhouses
Building and Construction	Surface coating	Build.	Coating and paint	Coating of solar panels
Building and Construction	Surface coating	Build.	Coating and paint	Coating of wind turbine blades
Building and Construction	Surface coating	Build.	Coating and paint	Coil coating (coted steel and aluminium coil)
Building and Construction	Processing aid in construction	Build.	Production of non-PFAS polymer/plastic	Processing aids
Building and Construction	Cement additive	Not assigned	Not assigned	Not assigned
Chemical industry	Fluoropolymer processing aid for polytetrafluoroethylene (PTFE)	Indust.	Manufacture of fluoropolymers	Fluoropolymer processing aid for polytetrafluoroethylene (PTFE)
Chemical industry	Fluoropolymer processing aid for poly(vinylidene fluoride) (PVDF)	Indust.	Manufacture of fluoropolymers	Fluoropolymer processing aid for poly(vinylidene fluoride) (PVDF)
Chemical industry	Fluoropolymer processing aid for poly(vinyl fluoride) (PVF)	Indust.	Manufacture of fluoropolymers	Fluoropolymer processing aid for poly(vinyl fluoride) (PVF)
Chemical industry	Fluoropolymer processing aid for fluorinated ethylene propylene (FEP)	Indust.	Manufacture of fluoropolymers	Fluoropolymer processing aid for fluorinated ethylene propylene (FEP)
Chemical industry	Fluoropolymer processing aid for perfluoralkoxy polymer (PFA)	Indust.	Manufacture of fluoropolymers	Fluoropolymer processing aid for perfluoralkoxy polymer (PFA)
Chemical industry	Fluoropolymer processing aid - no specific fluoropolymer mentioned	Indust.	Manufacture of fluoropolymers	Fluoropolymer processing aid - no specific fluoropolymer mentioned
Chemical industry	Production of chlorine and sodium hydroxide via asbestos-fiber-based diaphragms	Indust.	Chemical industry	Production of chlorine and sodium hydroxide via asbestos-fiber-based diaphragms
Chemical industry	Production of other chemicals	Indust.	Chemical industry	Production of other chemicals
Chemical industry	Polymer curing	Indust.	Chemical industry	Polymer curing
Chemical industry	Ionic liquids	Indust.	Chemical industry	Ionic liquids
Chemical industry	Technical equipment	Indust.	Chemical industry	Technical equipment
Chemical industry	Solvents	Indust.	Chemical industry	Solvents
Chemical industry	Production of chlorine and sodium hydroxide via fluorinated membranes	TULAC	Technical textile	High performance membranes (e.g. automotive and medical)
Cleaning compositions	Cleaning compositions in general	Consu.	Cleaners	Cleaners for glass, metal, ceramic, plastic, carpet and upholstery
Cleaning compositions	Cleaning compositions for glass	Consu.	Cleaners	Cleaners for glass, metal, ceramic, plastic, carpet and upholstery
Cleaning compositions	Cleaning compositions for dishes and glasses	Consu.	Cleaners	Cleaners for glass, metal, ceramic, plastic, carpet and upholstery
Cleaning compositions	Cleaning compositions for metal surfaces	Consu.	Cleaners	Cleaners for glass, metal, ceramic, plastic, carpet and upholstery
Cleaning compositions	Cleaning compositions for steel screwa after Ni plating	Consu.	Cleaners	Cleaners for glass, metal, ceramic, plastic, carpet and upholstery
Cleaning compositions	Cleaning compositions for tile, tub and bowl	Consu.	Cleaners	Cleaners for glass, metal, ceramic, plastic, carpet and upholstery
Cleaning compositions	Cleaning compositions for plastic surfaces	Consu.	Cleaners	Cleaners for glass, metal, ceramic, plastic, carpet and upholstery
Cleaning compositions	Carpet and upholstery cleaner	Consu.	Cleaners	Cleaners for glass, metal, ceramic, plastic, carpet and upholstery
Cleaning compositions	Cleaning compositions for adhesives	Consu.	Cleaners	Cleaners for glass, metal, ceramic, plastic, carpet and upholstery
Cleaning compositions	Dry cleaning fluids	Consu.	Cleaners	Drycleaning products
Cleaning compositions	Cleaning optical devices	Consu.	Cleaners	Cleaning of optical devices
Coatings, paints & varnishes	Paints in general	Consu.	Paints	Paints in general
Coatings, paints & varnishes	Coatings for food contact materials others than paper	FCM	Packaging	Food & feed packaging
Coatings, paints & varnishes	Antifouling paints on ships	Transp.	Coating and finishes	Antifouling application
Conservation of books and manus	Conservation of books and manuscripts	Not assigned	Not assigned	Not assigned
Cook- and bakingware	Cookware	FCM	Cookware	Industrial food and feed production equipment
Cook- and bakingware	Cookware	FCM	Cookware	Consumer cookware
Cook- and bakingware	Baking ware	FCM	Cookware	Industrial food and feed production equipment
Cook- and bakingware	Baking ware	FCM	Cookware	Consumer cookware
Dispersions	Dispersions for lubricating greases	Lubr.	Lubricant additive	Food sector
Dispersions	Dispersions for lubricating greases	Lubr.	Lubricant additive	Aviation and aerospace
Dispersions	Dispersions for lubricating greases	Lubr.	Lubricant additive	Automotive
Dispersions	Dispersions for lubricating greases	Lubr.	Lubricant additive	Trains
Dispersions	Dispersions for lubricating greases	Lubr.	Lubricant additive	Nuclear powerplants
Dispersions	Dispersions for lubricating greases	Lubr.	Lubricant additive	Hearing loss applications
Dispersions	Dispersions for lubricating greases	Lubr.	Lubricant additive	Electronics and semiconductors
Dispersions	Dispersions for lubricating greases	Lubr.	Lubricant additive	Laboratory supplies, equipment, and instrument actions
Dispersions	Dispersions for lubricating greases	Lubr.	Lubricant additive	Hospital equipments
Dispersions	Dispersions for lubricating greases	Lubr.	Lubricant additive	Renewable energy
Dispersions	Dispersions for lubricating greases	Lubr.	Lubricant additive	Oil & gas
Dispersions	Dispersions for lubricating greases	Lubr.	Lubricant additive	Chemical industry
Dispersions	Dispersions for lubricating greases	Lubr.	Lubricant additive	Diving equipment
Dispersions	Dispersions for lubricating greases	Lubr.	Lubricant additive	Handicap assistant equipment
Dispersions	Dispersions for lubricating greases	Lubr.	Lubricant additive	Paper
Dispersions	Dispersions for lubricating greases	Lubr.	Lubricant additive	Plastics
Dispersions	Dispersions for lubricating greases	Lubr.	Lubricant additive	Consumer products (e.g. bike chain lubricant)
Dispersions	Dispersions of cells in clinical laboratories	Not assigned	Not assigned	Not assigned
Electroless plating	Electroless plating of copper, brass and nickel	Metal	Metal plating	Plating of other metal
Electronic devices	Electrical and electronic products	Elec.	Electronic industry	Electronic components
Electronic devices	Printed circuit boards	Elec.	Electronic industry	Electronic components
Electronic devices	Capacitors	Elec.	Electronic industry	Electronic components
Electronic devices	Acoustical equipment	Elec.	Electronic industry	Electronic components
Electronic devices	Flat panel display	Elec.	Electronic industry	Electronic components
Electronic devices	Razors	Elec.	Electronic industry	Electronic components
Electronic devices	Electroluminescent lamps	Elec.	Electronic industry	Electronic components
Electronic industry	Computer and electronic product manufacturing	Elec.	Electronic industry	Coating of electronic components
Electronic industry	Functional fluid (closed system)	Elec.	Electronic industry	Other
Electronic industry	Electrical equipment, appliance, and component manufacturing	Elec.	Electronic industry	Coating of electronic components
Electronic industry	Surface active agents	Elec.	Electronic industry	Coating of electronic components
Electronic industry	Testing of electronic devices and equipment	Elec.	Electronic industry	Other
Electronic industry	Heat transfer fluids (cooling of electrical equipment)	Elec.	Electronic industry	Heat transfer fluids
Electronic industry	Sovent systems and cleaning	Elec.	Electronic industry	Solvent
Electronic industry	Carrier fluid/lubricant deposition	Elec.	Electronic industry	Carrier solvent & lubricants
Electronic industry	Etching of piezoelectric ceramic filters	Elec.	Electronic industry	Other
Electronic industry	Pulsed plasma nano-coating to manufacture smartphone	Elec.	Electronic industry	Coating of electronic components
Electronic industry	Packaging of air and moisture sensitive materials	Elec.	Electronic industry	Other
Electroplating	Chrome plating	Metal	Metal plating	Chrome plating
Electroplating	Copper plating	Metal	Metal plating	Plating of other metal
Energy sector	Solar cells and photovoltaic cells	Energy	Solar energy	Film/coating tape of photovoltaic cells
Energy sector	Lithium-ion batteries	Energy	Lithium-ion batteries	Seals, electrode binders, films/coatings, electrolyte additives, thermal management pack/module
Energy sector	Vanadium redox batteries	Energy	Flow batteries	Ionomer membranes, Ion exchange membranes
Energy sector	Zinc batteries	Energy	Flow batteries	Ionomer membranes, Ion exchange membranes
Energy sector	Polymer electrolyte fuel cell	Energy	PEM fuel cells	Membrane electrode assemblies
Energy sector	Organic Rankine engines	Not assigned	Not assigned	Not assigned
Energy sector	Continuous separation of carbon dioxide in flue gases	Not assigned	Not assigned	Not assigned
Fingerprint development	Fingerprint development	Not assigned	Not assigned	Not assigned
Fire-fighting foam	Fluoroprotein foam	FFF	Firefighting foams	Fluoroprotein foam
Fire-fighting foam	Film forming fluoroprotein (FFFP) foam	FFF	Firefighting foams	Film forming fluoroprotein (FFFP) foam
Fire-fighting foam	Alcohol-resistant film forming fluoroprotein (AR-FFFP) foam	FFF	Firefighting foams	Alcohol-resistant film forming fluoroprotein (AR-FFFP) foam
Fire-fighting foam	Aqueous film-forming foams (AFFF)	FFF	Firefighting foams	Aqueous film-forming foams (AFFF)
Fire-fighting foam	Alcohol-resistant aqueous film forming foam (AR-AFFF)	FFF	Firefighting foams	Alcohol-resistant aqueous film forming foam (AR-AFFF)
Fire-fighting foam	Fire protection fluids	FFF	Firefighting foams	Fire protection fluids
Floor covering	Resilient linoleum	Build.	Floors	Resilient linoleum
Floor covering	Laminated plastic floor covering	Build.	Floors	Laminated plastic floor covering
Floor covering	Floor and wall covering in general	Build.	Floors	Floor and wall covering
Floor covering	Aftermarket carpet protection products	Consu.	Textile cleaning products	Aftermarket carpet care product
Floor covering	Wash and care agents for vinyl and cork linoleum	Consu.	Surface treatment	Waxes and polishes (e.g. for floors, cars)
Floor covering	Floor polish	Consu.	Surface treatment	Waxes and polishes (e.g. for floors, cars)
Floor covering	Impregnation spray for non-absorbing floor materials	Consu.	Surface treatment	Waxes and polishes (e.g. for floors, cars)
Floor covering	Carpets in general	TULAC	Home textiles	Carpets and rugs
Floor covering	Nylon carpets	TULAC	Home textiles	Carpets and rugs
Food production industry	Wineries and dairies	Indust.	Food production industry	Wineries and dairies
Glass	Surface treatment of glass	Consu.	Surface treatment	Windscreen treatments
Glass	Etching and polishing of glass	Not assigned	Not assigned	Not assigned
Glass	Drying of glass	Not assigned	Not assigned	Not assigned
Household applications	Sealing of threads and joints for domestic piping and plumbing applications	Build.	Sealing and adhesives	Thread sealing tape (e.g. for pipe connections for liquids and gases)
Laboratory supplies	Vapor sterilization of laboratory/medical equipment	Med.	Engineered fluids	Cleaning
Laboratory supplies	Consumable materials	Not assigned	Not assigned	Not assigned
Laboratory supplies	Parts of technical equipment	Not assigned	Not assigned	Not assigned
Laboratory supplies	Electroblotting procedures in protein research	Not assigned	Not assigned	Not assigned
Leather	Manufacturing of genuine leather	TULAC	Textile treatments	Treatment during textile production
Leather	Impregnation of genuine leather	TULAC	Textile treatments	Treatment during textile production
Leather	Manufacturing of synthetic leather	TULAC	Textile treatments	Treatment during textile production
Leather	Polish for leather, including leather of shoes	TULAC	Textile treatments	Treatment during textile production
Leather	Impregnation spray for leather and textile	TULAC	Textile treatments	Impregnation spray for textile
Lubricants and greases	Lubrication of push-buttom and sliding-switch contacts	Lubr.	Base oil/grease	Plastics
Lubricants and greases	Lubrication of push-buttom and sliding-switch contacts	Lubr.	Lubricant additive	Plastics
Lubricants and greases	Lubricants or lubricant additives	Lubr.	Base oil/grease	Food sector
Lubricants and greases	Lubricants or lubricant additives	Lubr.	Base oil/grease	Aviation and aerospace
Lubricants and greases	Lubricants or lubricant additives	Lubr.	Base oil/grease	Automotive
Lubricants and greases	Lubricants or lubricant additives	Lubr.	Base oil/grease	Trains
Lubricants and greases	Lubricants or lubricant additives	Lubr.	Base oil/grease	Nuclear powerplants
Lubricants and greases	Lubricants or lubricant additives	Lubr.	Base oil/grease	Hearing loss applications
Lubricants and greases	Lubricants or lubricant additives	Lubr.	Base oil/grease	Electronics and semiconductors
Lubricants and greases	Lubricants or lubricant additives	Lubr.	Base oil/grease	Laboratory supplies, equipment, and instrument actions
Lubricants and greases	Lubricants or lubricant additives	Lubr.	Base oil/grease	Hospital equipments
Lubricants and greases	Lubricants or lubricant additives	Lubr.	Base oil/grease	Renewable energy
Lubricants and greases	Lubricants or lubricant additives	Lubr.	Base oil/grease	Oil & gas
Lubricants and greases	Lubricants or lubricant additives	Lubr.	Base oil/grease	Chemical industry
Lubricants and greases	Lubricants or lubricant additives	Lubr.	Base oil/grease	Diving equipment
Lubricants and greases	Lubricants or lubricant additives	Lubr.	Base oil/grease	Handicap assistant equipment
Lubricants and greases	Lubricants or lubricant additives	Lubr.	Base oil/grease	Paper
Lubricants and greases	Lubricants or lubricant additives	Lubr.	Base oil/grease	Plastics
Lubricants and greases	Lubricants or lubricant additives	Lubr.	Base oil/grease	Consumer products (e.g. bike chain lubricant)
Lubricants and greases	Lubricants or lubricant additives	Lubr.	Lubricant additive	Food sector
Lubricants and greases	Lubricants or lubricant additives	Lubr.	Lubricant additive	Aviation and aerospace
Lubricants and greases	Lubricants or lubricant additives	Lubr.	Lubricant additive	Automotive
Lubricants and greases	Lubricants or lubricant additives	Lubr.	Lubricant additive	Trains
Lubricants and greases	Lubricants or lubricant additives	Lubr.	Lubricant additive	Nuclear powerplants
Lubricants and greases	Lubricants or lubricant additives	Lubr.	Lubricant additive	Hearing loss applications
Lubricants and greases	Lubricants or lubricant additives	Lubr.	Lubricant additive	Electronics and semiconductors
Lubricants and greases	Lubricants or lubricant additives	Lubr.	Lubricant additive	Laboratory supplies, equipment, and instrument actions
Lubricants and greases	Lubricants or lubricant additives	Lubr.	Lubricant additive	Hospital equipments
Lubricants and greases	Lubricants or lubricant additives	Lubr.	Lubricant additive	Renewable energy
Lubricants and greases	Lubricants or lubricant additives	Lubr.	Lubricant additive	Oil & gas
Lubricants and greases	Lubricants or lubricant additives	Lubr.	Lubricant additive	Chemical industry
Lubricants and greases	Lubricants or lubricant additives	Lubr.	Lubricant additive	Diving equipment
Lubricants and greases	Lubricants or lubricant additives	Lubr.	Lubricant additive	Handicap assistant equipment
Lubricants and greases	Lubricants or lubricant additives	Lubr.	Lubricant additive	Paper
Lubricants and greases	Lubricants or lubricant additives	Lubr.	Lubricant additive	Plastics
Lubricants and greases	Lubricants or lubricant additives	Lubr.	Lubricant additive	Consumer products (e.g. bike chain lubricant)
Lubricants and greases	Lubricants or lubricant additives	Lubr.	Base oil/grease	Watch making
Lubricants and greases	Lubricants or lubricant additives	Lubr.	Base oil/grease	Bulk gas industry
Lubricants and greases	Lubricants or lubricant additives	Lubr.	Base oil/grease	Metal working industry
Lubricants and greases	Lubricants or lubricant additives	Lubr.	Base oil/grease	Steel industry
Lubricants and greases	Lubricants or lubricant additives	Lubr.	Base oil/grease	Wastewater treatment
Lubricants and greases	Lubricants or lubricant additives	Lubr.	Base oil/grease	Rubber/Tire industry
Lubricants and greases	Lubricants or lubricant additives	Lubr.	Base oil/grease	Textile
Lubricants and greases	Lubricants or lubricant additives	Lubr.	Base oil/grease	Pharmaceutical industry
Lubricants and greases	Lubricants or lubricant additives	Lubr.	Base oil/grease	Consumer products (e.g. music instruments)
Lubricants and greases	Lubricants or lubricant additives	Lubr.	Lubricant additive	Watch making
Lubricants and greases	Lubricants or lubricant additives	Lubr.	Lubricant additive	Bulk gas industry
Lubricants and greases	Lubricants or lubricant additives	Lubr.	Lubricant additive	Metal working industry
Lubricants and greases	Lubricants or lubricant additives	Lubr.	Lubricant additive	Steel industry
Lubricants and greases	Lubricants or lubricant additives	Lubr.	Lubricant additive	Wastewater treatment
Lubricants and greases	Lubricants or lubricant additives	Lubr.	Lubricant additive	Rubber/Tire industry
Lubricants and greases	Lubricants or lubricant additives	Lubr.	Lubricant additive	Textile
Lubricants and greases	Lubricants or lubricant additives	Lubr.	Lubricant additive	Pharmaceutical industry
Lubricants and greases	Lubricants or lubricant additives	Lubr.	Lubricant additive	Consumer products (e.g. music instruments)
Manufacture of metal products	Manufacture of basic metals	Metal	Manufacture of metal products	Manufacture of metal products
Manufacture of metal products	Manufacture of fabricated metal products, except machinery and equipment	Metal	Manufacture of metal products	Manufacture of metal products
Manufacture of metal products	Treatment and coating of metal	Metal	Manufacture of metal products	Manufacture of metal products
Manufacture of metal products	Cleaning of metal surfaces	Metal	Manufacture of metal products	Manufacture of metal products
Manufacture of metal products	Water removal from processed parts	Metal	Manufacture of metal products	Manufacture of metal products
Medicinal utensils	CCD colour filter in video endoscopes	Med.	Medical devices	Electronic components
Medicinal utensils	Contrast agent	Med.	Medical devices	Electronic components
Medicinal utensils	Radio-opaque materials	Med.	Medical devices	Electronic components
Medicinal utensils	Surgical drapes and gowns	Med.	Medical textiles	e.g. surgical drapes, gowns, curtains
Medicinal utensils	Dispersant in medical applications	Med.	Treatments	Dispersant in medical applications
Medicinal utensils	Contact lenses	Med.	Vision applications	Contact lenses
Medicinal utensils	Retinal detachment surgery and proliferative vitreoretinopathy	Med.	Vision applications	Retinal detachment surgery and proliferative vitreoretinopathy
Medicinal utensils	Eye drops	Med.	Vision applications	Packaging of ophthalmic solutions
Medicinal utensils	Catheters, stents and needles	Med.	Vision applications	Tubes and catheters
Medicinal utensils	Supplement conventional blood transfusion and artificial blood and perfusion of isolated organs	Med.	Treatments	Supplement conventional blood transfusion and artificial blood and perfusion of isolated organs
Medicinal utensils	Ventilation of the respiratory airways	Med.	Medical devices	Membranes used for venting of medical devices
Medicinal utensils	Component of a liquid implant and medical aid in wound care, in particular burns for cleaning burn residues	Med.	Treatments	Wound treatment products
Medicinal utensils	Angioplasty	Not assigned	Not assigned	Not assigned
Medicinal utensils	Dental floss	Not assigned	Not assigned	Not assigned
Medicinal utensils	UV-hardened dental restorative materials	Not assigned	Not assigned	Not assigned
Metallic and ceramic surfaces	Treatment of metalic or ceramic surfaces	Consu.	Cleaners	Cleaners for glass, metal, ceramic, plastic, carpet and upholstery
Mining	Ore floatation	Mining	Mining applications	Extraction of ores and minerals
Mining	Nitrogen floatation	Mining	Mining applications	Extraction of ores and minerals
Music instruments	Guitar strings	Consu.	Other	Musical instruments
Music instruments	Piano keys	Consu.	Other	Musical instruments
Oil and gas industry	Drilling fluids agent in general	Mining	Petroleum exploration and production	Drilling fluid
Oil and gas industry	Foaming agent in drilling fluids	Mining	Petroleum exploration and production	Drilling fluid
Oil and gas industry	Cable insulations for communication cables in deep drilling	Mining	Petroleum exploration and production	Equipment
Oil and gas industry	Surface active agent in oil and gas drilling, extraction and support activities	Mining	Petroleum exploration and production	Stimulation chemicals
Oil and gas industry	Chemical driven oil production	Mining	Petroleum exploration and production	Production chemicals
Oil and gas industry	Heavy crude oil well polymer blocking remover	Mining	Petroleum exploration and production	Production chemicals
Oil and gas industry	Chemical driven gas production	Mining	Petroleum exploration and production	Production chemicals
Oil and gas industry	Linings for oil pipes	Mining	Petroleum exploration and production	Equipment
Oil and gas industry	Reduction of the viscosity of crude oil	Mining	Petroleum exploration and production	Production chemicals
Oil and gas industry	Oil & gas storage	Mining	Petroleum exploration and production	Equipment
Oil and gas industry	Oil containment	Mining	Petroleum exploration and production	Equipment
Oil and gas industry	Manufacture of coke and refined petroleum products	Mining	Petroleum exploration and production	Production chemicals
Optical devices	Optical lenses	Med.	Vision applications	Optical lenses
Optical devices	Resin composition for optical materials (e.g. optical fibers)	Med.	Vision applications	Resin composition for optical materials (e.g. optical fibers)
Optical devices	Other optical devices	Med.	Vision applications	Contact lenses
Paper and Packaging	Food-contact articles	FCM	Packaging	Food & feed packaging
Paper and Packaging	Non-food contact articles	FCM	Packaging	Non food packaging
Paper and Packaging	Manufacture of pulp, paper and paper products	Indust.	Paper and Packaging	Manufacture of pulp, paper and paper products
Particle physics	The Delphi detector at CERN	Not assigned	Not assigned	Not assigned
Personal care products and cosm	Cosmetics and personal care products in general	Cosm.	General	Cosmetics and personal care products in general
Personal care products and cosm	Anti-aging cream	Cosm.	Skin care	Anti-aging cream
Personal care products and cosm	Anti-frizz	Cosm.	Hair care	Anti-frizz
Personal care products and cosm	Bar soap	Cosm.	Toiletries	Bar soap
Personal care products and cosm	BB/CC cream, foundation	Cosm.	Skin care	BB/CC cream, foundation
Personal care products and cosm	Blush/highlighter	Cosm.	Decorative	Blush/highlighter
Personal care products and cosm	Body lotion/ body cream/ body oil	Cosm.	Skin care	Body lotion/ body cream/ body oil
Personal care products and cosm	Brow products	Cosm.	Decorative	Brow products
Personal care products and cosm	Concealer/corrector	Cosm.	Decorative	Concealer/corrector
Personal care products and cosm	Creams/lotions	Cosm.	Skin care	Creams/lotions
Personal care products and cosm	Eye cream/ eye shadow	Cosm.	Decorative	Eye cream/ eye shadow
Personal care products and cosm	Eye pencil/ eye liner	Cosm.	Decorative	Eye pencil/ eye liner
Personal care products and cosm	Face cream	Cosm.	Skin care	Face cream
Personal care products and cosm	Hair creams, rinses, and conditioner	Cosm.	Hair care	Hair creams, rinses, and conditioner
Personal care products and cosm	Hair spray/ mousse	Cosm.	Hair care	Hair spray/ mousse
Personal care products and cosm	Hair shampoo	Cosm.	Hair care	Hair shampoo
Personal care products and cosm	Highlighter	Cosm.	Decorative	Highlighter
Personal care products and cosm	Lip balm/lip stick/lip gloss	Cosm.		Lip balm/lip stick/lip gloss
Personal care products and cosm	Manicure product	Cosm.	Decorative	Manicure product
Personal care products and cosm	Makeup remover/ facial cleaner	Cosm.	Toiletries	Makeup remover/ facial cleaner
Personal care products and cosm	Mask	Cosm.	Skin care	Mask
Personal care products and cosm	Mascara/lashes	Cosm.	Decorative	Mascara/lashes
Personal care products and cosm	Moisturer	Cosm.	Skin care	Moisturer
Personal care products and cosm	Powder	Cosm.	Decorative	Powder
Personal care products and cosm	Primer/fixer	Cosm.	Decorative	Primer/fixer
Personal care products and cosm	Srub/peeling	Cosm.	Skin care	Srub/peeling
Personal care products and cosm	Shaving cream/shaving foam/shaving gel	Cosm.	Toiletries	Shaving cream/shaving foam/shaving gel
Personal care products and cosm	Sunscreen	Cosm.	Skin care	Sunscreen
Personal care products and cosm	Sunscreen makeup	Cosm.	Decorative	Sunscreen makeup
Pesticides	General	PPP	Plant Protection Product	Unknown
Pesticides	Active ingredients	Not assigned	Not assigned	Not assigned
Pesticides	Formulation additives	PPP	Plant Protection Product	Additives
Pharmaceutical industry	Processing aid in the manufacture of “microporous” particles	Indust.	Pharmaceutical industry	Processing aid in the manufacture of “microporous” particles
Pharmaceutical industry	Reaction vessels, stirrers, and other components in place of traditional stainless steel or glass components	Indust.	Pharmaceutical industry	Reaction vessels, stirrers, and other components in place of traditional stainless steel or glass components
Pharmaceutical industry	Packaging air and moisture-sensitive pharmaceuticals	Med.	Treatments	Packaging of moisture-sensitive pharmaceuticals
Pharmaceuticals	Dispersants in self-propelling aerosol pharmaceuticals	Med.	Treatments	Dispersants in self-propelling aerosol pharmaceuticals
Pharmaceuticals	Solvents in pharmaceuticals	Med.	Treatments	Solvents in pharmaceuticals
Photographic industry	Photographic processing solutions	Indust.	Photographic industry	Photographic processing solutions - lowering surface tension
Photographic industry	Photographic processing solutions	Indust.	Photographic industry	Photographic processing solutions - antifoaming agents
Photographic industry	Photographic material	Indust.	Photographic industry	Photographic material
Pipes, pumps fittings, and line	Pipes, fittings, valves, pumps, tower packing, and tank and trailer linings for fluid-handling applications	Not assigned	Not assigned	Not assigned
Pipes, pumps fittings, and line	Pump impellers and casings, pipe linings, and valves	Not assigned	Not assigned	Not assigned
Plastic, rubber & resins	Plastic	Not assigned	Not assigned	Not assigned
Plastic, rubber & resins	Rubber	Not assigned	Not assigned	Not assigned
Plastic, rubber & resins	Antistat in rubber and plastic	Not assigned	Not assigned	Not assigned
Plastic, rubber & resins	Flame retardants for polycarbonate resins	Not assigned	Not assigned	Not assigned
Printing (inks)	Toner and printer inks	Consu.	Printing inks	Toner and printer inks
Printing (inks)	Ink-yet recording heads	Consu.	Printing inks	Ink-yet recording heads
Printing (inks)	Lithographic printing	Consu.	Printing inks	Lithographic printing
Production of plastic & rubber	Mold release agent in general	Indust.	Production of plastic & rubber	Mold release agent in general
Production of plastic & rubber	Mold release agent in artificial turf (the use of the PFAS as mold release agent is based on information from an unverified source)	Indust.	Production of plastic & rubber	Mold release agent in artificial turf (the use of the PFAS as mold release agent is based on information from an unverified source)
Production of plastic & rubber	Foam blowing	Indust.	Production of plastic & rubber	Foam blowing
Production of plastic & rubber	Foam regulator	Indust.	Production of plastic & rubber	Foam regulator
Production of plastic & rubber	Processing aid for C4-acrylates	Indust.	Production of plastic & rubber	Processing aid for C4-acrylates
Production of plastic & rubber	Processing aid for vinyl chloride (PVC)	Indust.	Production of plastic & rubber	Processing aid for vinyl chloride (PVC)
Production of plastic & rubber	Processing aid for ethylene	Indust.	Production of plastic & rubber	Processing aid for ethylene
Production of plastic & rubber	Processing aid for plastic material and resin manufacturing	Indust.	Production of plastic & rubber	Processing aid for plastic material and resin manufacturing
Production of plastic & rubber	Etching of plastic	Indust.	Production of plastic & rubber	Etching of plastic
Refrigerant systems	Refrigerants	F-gases	Refrigeration and heat pumps	Domestic refrigeration
Refrigerant systems	Refrigerants	F-gases	Refrigeration and heat pumps	Commercial refrigeration
Refrigerant systems	Refrigerants	F-gases	Refrigeration and heat pumps	Industrial refrigeration
Refrigerant systems	Refrigerants	F-gases	Refrigeration and heat pumps	Transport refrigeration
Sealants & adhesives	Sealants and adhesives in general	Build.	Sealing and adhesives	Sealants for porous materials, and concrete
Sealants & adhesives	Sealants	Build.	Sealing and adhesives	Sealants for porous materials, and concrete
Semiconductor industry	Photoresist	Elec.	Semiconductor products and components	Photoresist
Semiconductor industry	Anti-reflective coating	Elec.	Semiconductor products and components	Adhesive, coating, lubricant
Semiconductor industry	Developer and edge bead remover	Elec.	Semiconductors manufacturing	Plasma etch and wafer cleaning
Semiconductor industry	Rinsing agents	Elec.	Semiconductors manufacturing	Plasma etch and wafer cleaning
Semiconductor industry	Etching the SiO2 coating of the semiconductor device	Elec.	Semiconductors manufacturing	Plasma etch and wafer cleaning
Semiconductor industry	Cleaning compositions for silicon wafers	Elec.	Semiconductors manufacturing	Plasma etch and wafer cleaning
Semiconductor industry	Cleaning compositions for integrated circuit modules	Elec.	Semiconductors manufacturing	Plasma etch and wafer cleaning
Semiconductor industry	Chemical vapour deposition chamber cleaning	Elec.	Semiconductors manufacturing	Vapour deposition chambers
Semiconductor industry	Wafer thinning	Elec.	Semiconductors manufacturing	Plasma etch and wafer cleaning
Semiconductor industry	Working fluids for pumps	Elec.	Semiconductors manufacturing	Heat transfer fluids
Semiconductor industry	Technical equipment	Elec.	Semiconductor products and components	Technical equipment
Soil remediation	P - patent, R - research	Not assigned	Not assigned	Not assigned
Soil remediation	Vapor barrier material for soil remediation	Not assigned	Not assigned	Not assigned
Soil remediation	Dispersions to effectively photodegradate PCBs in soil	Not assigned	Not assigned	Not assigned
Soldering	Vapor phase fluids for vapor phase soldering	Not assigned	Not assigned	Not assigned
Soldering	Fluxing agents in solder paste	Not assigned	Not assigned	Not assigned
Soldering	Welding and soldering agent in general	Not assigned	Not assigned	Not assigned
Soldering	Fluxing agents for plumbing with leaded soldering	Not assigned	Not assigned	Not assigned
Sport article	Ski wax	Consu.	Surface treatment	Ski wax
Sport article	Bicycle lubricant	Lubr.	Lubricant additive	Consumer products (e.g. bike chain lubricant)
Sport article	Fishing lines	TULAC	Technical textile	Outdoor technical textile (e.g. canvas, awnings, tarps, tents, sails, rope)
Sport article	Golf gloves	TULAC	Consumer apparel	Sportswear
Sport article	(Sailing) boat equipment - textiles for maritime applications	TULAC	Consumer apparel	Sportswear
Sport article	Coating for tennis rackets	TULAC	Technical textile	Outdoor technical textile (e.g. canvas, awnings, tarps, tents, sails, rope)
Sport article	Building and repairing of ships and boats	Transp.	Coating and finishes	Antifouling application
Sport article	(Sailing) boat equipment - stores for boats and boating accessories	Transp.	Coating and finishes	Antifouling application
Stone, concrete and tile	Surface treatments of porous hard surfaces	Build.	Sealing and adhesives	Sealants for porous materials, and concrete
Textile and upholstery	Impregnation spray for textiles	TULAC	Textile treatments	Impregnation spray for textiles
Textile production	Drying and bleaching of textiles	TULAC	Textile treatments	Treatment during textile production
Textile production	Other textile treatments	TULAC	Textile treatments	Treatment during textile production
Tracing and Tagging	Tracing and tagging applications	Mining	Petroleum exploration and production	Water and gas tracers
Water and effluent treatment	Filter membranes	TULAC	Technical textile	High performance membranes (e.g. automotive and medical)
Wire and cable insulations	Wire and cable insulations, gaskets and hoses	Elec.	Electronic industry	Wires and cables
Wood processing	Manufacturing of wood and products of wood and cork	Indust.	Wood processing	Manufacturing of wood and products of wood and cork
Wood processing	Drum filtration	Indust.	Wood processing	Drum filtration
Wood processing	Coating for wood substrate	Indust.	Wood processing	Coating for wood substrate
Wood processing	Wood building materials	Indust.	Wood processing	Wood building materials

## Sheet: SI-5
Table SI-5: Composition of alternative products to uses of PFAS
This table presents the ingredients of the alternative products to uses of PFAS, when available.
Name of the product	Components	CAS number	General chemistry	Polymeric	PBT assessment	Hazard classification	Substitution Support Portal	References
1,2,4-trimethylbenzene based products	Unknown	unknown	General Synthetic Organic Compound	Not determined	Unknown	unknown	Not assessed
Ansul NFF 3x3 UL 201	Caprylcaprilyl glucoside	68515-73-1	General Synthetic Organic Compound	YES	Not assessed	Eye Dam. 1, H318 Eye Irrit. 2, H319	Not listed	https://www.safetyemporium.com/content/sds/sds_Ansul_NFF.pdf
Ansul NFF 3x3 UL 201	2-(2-Butoxyethoxy)ethanol	112-34-5	General Synthetic Organic Compound	NO	Not assessed	Eye Irrit. 2, H319	Trade Union	https://www.safetyemporium.com/content/sds/sds_Ansul_NFF.pdf
Ansul NFF 3x3 UL 201	Sodium Octyl Sulfate	142-31-4	General Synthetic Organic Compound	NO	Not assessed	Skin Irrit. 2, H315 Eye Dam, 1, H318	Not listed	https://www.safetyemporium.com/content/sds/sds_Ansul_NFF.pdf
Ansul NFF 3x3 UL 201	1-Propanaminium, N-(3-Aminopropyl)-2-hydroxy-N,N-dimethyl-3-sulfo-, N-Coco-acylderivates	68139-30-0	General Synthetic Organic Compound	NO	Not assessed	Eye Dam. 1, H318	Not listed	https://www.safetyemporium.com/content/sds/sds_Ansul_NFF.pdf
Auxquimia Unipol-FF 3/3S - Fluorine-free Foam Concentrate (3X3)	Unknown	unknown	General Synthetic Organic Compound	Not determined	Not assessed	unknown	Not assessed
BIONIC-FINISH® ECO	Unknown	Unknown	Unknown	Not determined	Not assessed	Unknown	Not assessed
BP77 Base prep Hard 900g; BP77 Base prep Hard 100g	Unknown	Unknown	Unknown	Not determined	Not assessed	Unknown	Not assessed
BP88 Base Prep Medium,900g; BP88 Base Prep Medium, 180g	Unknown	Unknown	Unknown	Not determined	Not assessed	Unknown	Not assessed
BP99 Base Prep Soft, 180g	Unknown	Unknown	Unknown	Not determined	Not assessed	Unknown	Not assessed
Cartaseal® barrier coatings	Unknown	Unknown	Unknown	Not determined	Not assessed	Unknown	Not assessed
Cartaseal® barrier coatings	Unknown	Unknown	Unknown	Not determined	Unknown	Unknown	Not assessed
CH10X Yellow, 0 °C/10°C, 180,	Unknown	Unknown	Unknown	Not determined	Not assessed	Unknown	Not assessed
CH10X Yellow, 0 °C/10°C, 60g	Unknown	Unknown	Unknown	Not determined	Not assessed	Unknown	Not assessed
CH10X Yellow, 0 °C/10°C, 900g	Unknown	Unknown	Unknown	Not determined	Not assessed	Unknown	Not assessed
CH12X Combi, 54g; CH12X Combi, 900g	Unknown	Unknown	Unknown	Not determined	Not assessed	Unknown	Not assessed
CH3X Cold Powder, 30g	Unknown	Unknown	Unknown	Not determined	Not assessed	Unknown	Not assessed
CH5X Turquoise, -8 °C/-14°C, 180g	Unknown	Unknown	Unknown	Not determined	Not assessed	Unknown	Not assessed
CH7X Violet, -2 °C/-8°C, 180g	Unknown	Unknown	Unknown	Not determined	Not assessed	Unknown	Not assessed
CH8X Red, -4°C/4°C, 180g	Unknown	Unknown	Unknown	Not determined	Not assessed	Unknown	Not assessed
Chemguard NFF 3x3 UL 201	Caprylcaprilyl glucoside	68515-73-1	General Synthetic Organic Compound	YES	Not assessed	Eye Dam. 1, H318 Eye Irrit. 2, H319	Not listed	https://marketplace.chemsec.org/Alternative/Chemguard-NFF-3x3-UL-201-1240
Chemguard NFF 3x3 UL 201	2-(2-Butoxyethoxy)ethanol	112-34-5	General Synthetic Organic Compound	NO	Not assessed	Eye Irrit. 2, H319	Trade Union	https://marketplace.chemsec.org/Alternative/Chemguard-NFF-3x3-UL-201-1240
Chemguard NFF 3x3 UL 201	Sodium Octyl Sulfate	142-31-4	General Synthetic Organic Compound	NO	Not assessed	Skin Irrit. 2, H315 Eye Dam, 1, H318	Not listed	https://marketplace.chemsec.org/Alternative/Chemguard-NFF-3x3-UL-201-1240
ConFlex Repel Pure – grease-repellent the natural way	Unknown	unknown	Natural-based Compounds and Derivatives	Not determined	Not assessed	Unknown	Not assessed	https://www.billerud.com/products/packaging-materials/kraft-paper-flexible/conflex-repel-pure
Contour - PFAS-free oil & grease resistant technology	Unknown	unknown	Natural-based Compounds and Derivatives	Not determined	Not assessed	Unknown	Not assessed	https://www.solenis.com/en/research-and-development/innovations/contour-pfas-free-technology-for-molded-pulp/
Crypton C-Zero fluorine-free performance technology	Unknown	Unknown	General Synthetic Organic Compound	Not determined	Not assessed	Unknown	Not assessed	https://crypton.com/crypton-sustainability/#pfas-free-technology
Dermizax - laminate without PFCs	Unknown	Unknown	General Synthetic Organic Compound	Not determined	Not assessed	Unknown	Not assessed	https://www.sportstextiles.toray/en/exhibition/dermizax/new_textile.html
Dwight's Shield Series AR-Synthetic 3x3%	Unknown	Unknown	Unknown	Not determined	Not assessed	Unknown	Not assessed
Ecopol 3 Premium	2-(2-butoxyethoxy)ethanol	112-34-5	General Synthetic Organic Compound	NO	Not assessed	Eye Irrit. 2, H319	Trade Union	https://marketplace.chemsec.org/Document?id=6248
Ecopol 3 Premium	Ethylene glycol	107-21-1	General Synthetic Organic Compound	NO	Not assessed	Acute Tox. 4, H302 STOT RE 2, H373	Not listed	https://marketplace.chemsec.org/Document?id=6248
Ecopol 3 Premium	Sodium octyl sulphate	142-31-4	General Synthetic Organic Compound	NO	Not assessed	Skin Irrit. 2, H315 Eye Dam, 1, H318	Not listed	https://marketplace.chemsec.org/Document?id=6248
Ecopol 3 Premium	Preservatives	NA	General Synthetic Organic Compound	Not determined	Not assessed	Acute Tox. 3, H301 Acute Tox. 3, H311 Skin Corr. 1B, H314 Skin Sens. 1, H317 Acute Tox. 3, H331 Aquatic Acute 1, H400 Aquatic Chronic 1, H410	Not assessed	https://marketplace.chemsec.org/Document?id=6248
Eco-Safe 3% Protein - Fluorine-free (F3) foam	2-methyl-2,4-pentanediol	107-41-5	General Synthetic Organic Compound	NO	Not assessed	Skin Irrit. 2, H135 Eye Irrit. 2, H319	Not listed	https://kerrfire.co.uk/wp-content/uploads/sites/6/Eco-Safe-3-Protein.pdf
ELITE	Unknown	Unknown	Unknown	Not determined	Not assessed	Unknown	Not assessed
Enviro 3% ICAO - Fluorine free firefighting foam	2-(2-butoxyethoxy)ethanol; diethylene glycol monobutyl ether	112-34-5	General Synthetic Organic Compound	NO	Not assessed	Eye Irrit. 2, H319	Trade Union	https://publish-almego.ecoonline.net/getfile/129B8129-6B94-4C2A-BC84-8C73753F07D5/pdf/902086/902086_Dafo%20Fomtec%20AB_Fomtec%20Enviro%203%25_12-3360-01_GB-en_v4_0
Enviro 3% ICAO - Fluorine free firefighting foam	Sulfuric acid, mono-C12-14-alkyl esters, compds. with triethanolamine	90583-18-9	General Synthetic Organic Compound	NO	Not assessed	Skin Irrit. 2, H315 Eye Dam. 1, H318 Aquatic Chronic 3, H412	Not listed	https://publish-almego.ecoonline.net/getfile/129B8129-6B94-4C2A-BC84-8C73753F07D5/pdf/902086/902086_Dafo%20Fomtec%20AB_Fomtec%20Enviro%203%25_12-3360-01_GB-en_v4_0
Enviro 3% ICAO - Fluorine free firefighting foam	Alcohols, C12-14, ethoxylated, sulfates, sodium salts	68891-38-3	General Synthetic Organic Compound	NO	Not assessed	Skin Irrit. 2, H315 Eye Dam. 1, H318 Eye Irrit. 2, H319 Aqautic Chronic 3, H412	Not listed	https://publish-almego.ecoonline.net/getfile/129B8129-6B94-4C2A-BC84-8C73753F07D5/pdf/902086/902086_Dafo%20Fomtec%20AB_Fomtec%20Enviro%203%25_12-3360-01_GB-en_v4_0
Enviro 3% ICAO - Fluorine free firefighting foam	Amines, C12-14 (even numbered) -alkyldimethyl, N-oxides	308062-28-4	General Synthetic Organic Compound	NO	Not assessed	Acute Tox. 4, H302 Skin Irrit. 2, H315 Eye Dam. 1, H318 Aquatic Acuta 1, H400 Aquatic Chronic 2, H411	Not listed	https://publish-almego.ecoonline.net/getfile/129B8129-6B94-4C2A-BC84-8C73753F07D5/pdf/902086/902086_Dafo%20Fomtec%20AB_Fomtec%20Enviro%203%25_12-3360-01_GB-en_v4_0
Enviro 3x3 Plus - Fluorine free firefighting foam	2-(2-butoxyethoxy)ethanol; diethylene glycol monobutyl ether	112-34-5	General Synthetic Organic Compound	NO	Not assessed	Eye Irrit. 2, H319	Trade Union	https://publish-almego.ecoonline.net/getfile/129B8129-6B94-4C2A-BC84-8C73753F07D5/pdf/928915/928915_Dafo%20Fomtec%20AB_Fomtec%20Enviro%203x3_12-3350-01_GB-en_v3_0
Enviro 3x3 Plus - Fluorine free firefighting foam	Sulfonic acids, C14-16-alkane hydroxy and C14-16-alkene, sodium salts	68439-57-6	General Synthetic Organic Compound	NO	Not assessed	Skin Irrit. 2, H315 Eye Dam. 1, H318 Eye Irrit. 2, H319	Not listed	https://publish-almego.ecoonline.net/getfile/129B8129-6B94-4C2A-BC84-8C73753F07D5/pdf/928915/928915_Dafo%20Fomtec%20AB_Fomtec%20Enviro%203x3_12-3350-01_GB-en_v3_0
Enviro 3x3 Plus - Fluorine free firefighting foam	D-Glucopyranose, oligomers, decyl octyl glycosides	68515-73-1	General Synthetic Organic Compound	YES	Not assessed	Eye Dam. 1, H318 Eye Irrit. 2, H319	Not listed	https://publish-almego.ecoonline.net/getfile/129B8129-6B94-4C2A-BC84-8C73753F07D5/pdf/928915/928915_Dafo%20Fomtec%20AB_Fomtec%20Enviro%203x3_12-3350-01_GB-en_v3_0
Enviro 3x3 Plus - Fluorine free firefighting foam	1-Propanaminium, N-(3-aminopropyl)-2-hydroxy-N,N-dimethyl-3-sulfo-, N-(C8-18(even numbered) acyl) derivs., hydroxides, inner salts	1469983-49-0	General Synthetic Organic Compound	NO	Not assessed	Eye Dam. 1, H318 Aquatic Chronic 2, H411	Not listed	https://publish-almego.ecoonline.net/getfile/129B8129-6B94-4C2A-BC84-8C73753F07D5/pdf/928915/928915_Dafo%20Fomtec%20AB_Fomtec%20Enviro%203x3_12-3350-01_GB-en_v3_0
Enviro 3x3 Ultra - Fluorine free firefighting foam	ethanediol	107-21-1	General Synthetic Organic Compound	NO	Not assessed	Acute Tox. 4, H302 STOT RE 2, H373	Not listed	https://publish-almego.ecoonline.net/getfile/129B8129-6B94-4C2A-BC84-8C73753F07D5/pdf/975212/975212_Dafo%20Fomtec%20AB_Fomtec%20Enviro%203x3_12-3355-01_GB-en_v9_0
Enviro 3x3 Ultra - Fluorine free firefighting foam	2-(2-butoxyethoxy)ethanol; diethylene glycol monobutyl ether	112-34-5	General Synthetic Organic Compound	NO	Not assessed	Eye Irrit. 2, H319	Trade Union	https://publish-almego.ecoonline.net/getfile/129B8129-6B94-4C2A-BC84-8C73753F07D5/pdf/975212/975212_Dafo%20Fomtec%20AB_Fomtec%20Enviro%203x3_12-3355-01_GB-en_v9_0
Enviro 3x3 Ultra - Fluorine free firefighting foam	Sodium decyl sulphate	142-87-0	General Synthetic Organic Compound	NO	Not assessed	Acute Tox. 4, H302 Skin Irrit. 2, H315 Eye Dam. 1, H318 Aquatic Chronic 3, H412	Not listed	https://publish-almego.ecoonline.net/getfile/129B8129-6B94-4C2A-BC84-8C73753F07D5/pdf/975212/975212_Dafo%20Fomtec%20AB_Fomtec%20Enviro%203x3_12-3355-01_GB-en_v9_0
Enviro 3x3 Ultra - Fluorine free firefighting foam	D-Glucopyranose, oligomers, decyl octyl glycosides	68515-73-1	General Synthetic Organic Compound	YES	Not assessed	Eye Dam. 1, H318 Eye Irrit. 2, H319	Not listed	https://publish-almego.ecoonline.net/getfile/129B8129-6B94-4C2A-BC84-8C73753F07D5/pdf/975212/975212_Dafo%20Fomtec%20AB_Fomtec%20Enviro%203x3_12-3355-01_GB-en_v9_0
Enviro 3x3 Ultra - Fluorine free firefighting foam	1-Propanaminium, N-(3-aminopropyl)-2-hydroxy-N,N-dimethyl-3-sulfo-, N-(C8-18(even numbered) acyl) derivs., hydroxides, inner salts	1469983-49-0	General Synthetic Organic Compound	NO	Not assessed	Eye Dam. 1, H318 Aquatic Chronic 2, H411	Not listed	https://publish-almego.ecoonline.net/getfile/129B8129-6B94-4C2A-BC84-8C73753F07D5/pdf/975212/975212_Dafo%20Fomtec%20AB_Fomtec%20Enviro%203x3_12-3355-01_GB-en_v9_0
Enviro eMax - Fluorine free foam concentrate	Sulfuric acid, mono-C12-14-alkyl esters, compds. with triethanolamine	90583-18-9	General Synthetic Organic Compound	NO	Not assessed	Skin Irrit. 2, H315 Eye Dam. 1, H318 Aquatic Chronic 3, H412	Not listed	https://publish-almego.ecoonline.net/getfile/129B8129-6B94-4C2A-BC84-8C73753F07D5/pdf/732850/732850_Dafo%20Fomtec%20AB_Fomtec%20Enviro%20eMax_12-3365-01%20_GB-en_v4_0
Enviro eMax - Fluorine free foam concentrate	2-(2-butoxyethoxy)ethanol; diethylene glycol monobutyl ether	112-34-5	General Synthetic Organic Compound	NO	Not assessed	Eye Irrit. 2, H319	Trade Union	https://publish-almego.ecoonline.net/getfile/129B8129-6B94-4C2A-BC84-8C73753F07D5/pdf/732850/732850_Dafo%20Fomtec%20AB_Fomtec%20Enviro%20eMax_12-3365-01%20_GB-en_v4_0
Enviro eMax - Fluorine free foam concentrate	Alcohols, C12-14, ethoxylated, sulfates, sodium salts	68891-38-3	General Synthetic Organic Compound	NO	Not assessed	Skin Irrit. 2, H315 Eye Dam. 1, H318 Eye Irrit. 2, H319 Aqautic Chronic 3, H412	Not listed	https://publish-almego.ecoonline.net/getfile/129B8129-6B94-4C2A-BC84-8C73753F07D5/pdf/732850/732850_Dafo%20Fomtec%20AB_Fomtec%20Enviro%20eMax_12-3365-01%20_GB-en_v4_0
Enviro eMax - Fluorine free foam concentrate	Amines, C12-14 (even numbered) -alkyldimethyl, N-oxides	308062-28-4	General Synthetic Organic Compound	NO	Not assessed	Acute Tox. 4, H302 Skin Irrit. 2, H315 Eye Dam. 1, H318 Aquatic Acuta 1, H400 Aquatic Chronic 2, H411	Not listed	https://publish-almego.ecoonline.net/getfile/129B8129-6B94-4C2A-BC84-8C73753F07D5/pdf/732850/732850_Dafo%20Fomtec%20AB_Fomtec%20Enviro%20eMax_12-3365-01%20_GB-en_v4_0
Enviro USP - Fluorine-free foam	2-(2-butoxyethoxy)ethanol; diethylene glycol monobutyl ether	112-34-5	General Synthetic Organic Compound	NO	Not assessed	Eye Irrit. 2, H319	Trade Union	https://publish-almego.ecoonline.net/getfile/129B8129-6B94-4C2A-BC84-8C73753F07D5/pdf/397158/397158_Dafo%20Fomtec%20AB_Fomtec%20Enviro%20USP%20_11-6000-01_GB-en_v5_0
Enviro USP - Fluorine-free foam	Sulfuric acid, mono-C12-14-alkyl esters, compds. with triethanolamine	90583-18-9	General Synthetic Organic Compound	NO	Not assessed	Skin Irrit. 2, H315 Eye Dam. 1, H318 Aquatic Chronic 3, H412	Not listed	https://publish-almego.ecoonline.net/getfile/129B8129-6B94-4C2A-BC84-8C73753F07D5/pdf/397158/397158_Dafo%20Fomtec%20AB_Fomtec%20Enviro%20USP%20_11-6000-01_GB-en_v5_0
Enviro USP - Fluorine-free foam	Alcohols, C12-14, ethoxylated, sulfates, sodium salts	68891-38-3	General Synthetic Organic Compound	NO	Not assessed	Skin Irrit. 2, H315 Eye Dam. 1, H318 Eye Irrit. 2, H319 Aqautic Chronic 3, H412	Not listed	https://publish-almego.ecoonline.net/getfile/129B8129-6B94-4C2A-BC84-8C73753F07D5/pdf/397158/397158_Dafo%20Fomtec%20AB_Fomtec%20Enviro%20USP%20_11-6000-01_GB-en_v5_0
Enviro USP - Fluorine-free foam	Amines, C12-14 (even numbered) -alkyldimethyl, N-oxides	308062-28-4	General Synthetic Organic Compound	NO	Not assessed	Acute Tox. 4, H302 Skin Irrit. 2, H315 Eye Dam. 1, H318 Aquatic Acuta 1, H400 Aquatic Chronic 2, H411	Not listed	https://publish-almego.ecoonline.net/getfile/129B8129-6B94-4C2A-BC84-8C73753F07D5/pdf/397158/397158_Dafo%20Fomtec%20AB_Fomtec%20Enviro%20USP%20_11-6000-01_GB-en_v5_0
Evo Protect D - Fluorine-free Water Repellency	Unknown	unknown	General Synthetic Organic Compound	Not determined	Not assessed	unknown	Not assessed	https://www.dystar.com/products/chemicals/evo-protect/
EVORAL NFP – PFC-free water repellent (Textile)	Unknown	unknown	General Synthetic Organic Compound	Not determined	Not assessed	unknown	Not assessed	https://www.schillseilacher.de/fileadmin/user_upload/Produkte/Chemikalien_fuer_technische_Textilien/technical_textiles_cataloque.pdf
F4-100C Glidewax Liquid 100ml	Unknown	Unknown	Unknown	Not determined	Unknown	Unknown	Not assessed
F4-150C spray 150 ml	Unknown	Unknown	Unknown	Not determined	Unknown	Unknown	Not assessed
F4-180 solid 180g	Unknown	Unknown	Unknown	Not determined	Unknown	Unknown	Not assessed
F4-60 solid 60g	Unknown	Unknown	Unknown	Not determined	Unknown	Unknown	Not assessed
F4-75C paste 75ml	Unknown	Unknown	Unknown	Not determined	Unknown	Unknown	Not assessed
F4-80NC liquid 80ml	Unknown	Unknown	Unknown	Not determined	Unknown	Unknown	Not assessed
F4-900 solid 900g	Unknown	Unknown	Unknown	Not determined	Unknown	Unknown	Not assessed
F6LNC Blue liquid glide,-6/-15,80ml	Unknown	Unknown	Unknown	Not determined	Unknown	Unknown	Not assessed
F7LNC Violet liquid glide 1/-6,80ml	Unknown	Unknown	Unknown	Not determined	Unknown	Unknown	Not assessed
F8LNC Red liquid glide 0/+10, 80ml	Unknown	Unknown	Unknown	Not determined	Unknown	Unknown	Not assessed
Fast Wax	Unknown	Unknown	Unknown	Not determined	Unknown	Unknown	Not assessed
FireEx® C-Marine firefighting foam concentrate	Unknown	Unknown	Unknown	Not determined	Unknown	Unknown	Not assessed
FireRein Eco-Gel™ - Firefighting gel	CBI	CBI	CBI	Not determined	CBI	CBI	Not assessed	https://firerein.com/wp-content/uploads/2022/11/Eco-Gel-concentrate-SDS-2020-02-03-.pdf
FireRein Eco-Gel™ - Firefighting gel	trigleceride	120962-03-0	Natural-based Compounds and Derivatives	YES	Not assessed	Not determined	Not listed	https://firerein.com/wp-content/uploads/2022/11/Eco-Gel-concentrate-SDS-2020-02-03-.pdf
Fluorine free DWR: HC303 and NIA	Unknown	unknown	Organosilicon Compound	Not determined	Unknown	Unknown	Not assessed	https://marketplace.chemsec.org/Alternative/Flourine-free-DWR-HC303-and-NIA-922
Fluorine-free foams: Jetfoam ICAO-C 3% & Jetfoam ICAO-C 6%	2-(2-butoxyethoxy)ethanol; diethylene glycol monobutyl ether	112-34-5	General Synthetic Organic Compound	NO	Not assessed	Eye Irrit. 2, H319	Trade Union	https://angusfire.co.uk/wp-content/uploads/JetFoam-ICAO-C-3-2.pdf
Fluorine-free foams: Jetfoam ICAO-C 3% & Jetfoam ICAO-C 6%	Amphoteric surfactant blend	CBI	General Synthetic Organic Compound	Not determined	Not assessed	Acute Tox. 4, H302 Skin Irrit. 2, H315 Eye Dam. 1, H318 Aquatic Acute 1, H400 Aquatic Chronic 2, H411	Not assessed	https://angusfire.co.uk/wp-content/uploads/JetFoam-ICAO-C-3-2.pdf
Fluorine-free foams: Jetfoam ICAO-C 3% & Jetfoam ICAO-C 6%	Anionic surfactant blend	CBI	Unknown	Not determined	Not assessed	Acute Tox. 4, H302 Skin Irrit. 2, H315 Eye Dam. 1, H318 Aquatic Chronic 2, H411	Not assessed	https://angusfire.co.uk/wp-content/uploads/JetFoam-ICAO-C-3-2.pdf
Fluorine-free foams: Jetfoam ICAO-C 3% & Jetfoam ICAO-C 6%	morpholine	110-91-8	General Synthetic Organic Compound	NO	Not assessed	Flam. Liq. 3, H226 Acute Tox. 4 (Oral), H302 Acute Tox. 3 (Dermal), H311 Acute Tox. 4 (Inhalation:dust,mist), H332 Skin Corr. 1B, H314	Not listed	https://angusfire.co.uk/wp-content/uploads/JetFoam-ICAO-C-3-2.pdf
Fluoro-Free Competition (FFC) Series	Unknown	Unknown	Unknown	Not determined	Unknown	Unknown	Not assessed
Foamousse 3% F-15	Iron(II) sulfate-7-hydrate	7782-63-0	Inorganic Compound	NO	Not assessed	Acute Tox. 4, H302 Skin Irrit. 2, H315 Eye Irrit. 2, H319	Not listed	SDS Foamousse 3% F-15
Foamousse 3% F-15	(2-methoxymethyloxy)propanol	34590-94-8	General Synthetic Organic Compound	NO	Not assessed	Not classified	Not listed	SDS Foamousse 3% F-15
Foamousse 3% F-15	INGREDIENTS NOT CLASSIFIED AS HAZARDOUS SUBSTANCES	NA	Unknown	NO	Not assessed	Not classified	Not assessed	SDS Foamousse 3% F-15
Foamousse 3% F-15	Water	7732-18-5	Natural-based Compounds and Derivatives	NO	Not assessed	Not classified	Not listed	SDS Foamousse 3% F-15
Green Ice Wax	Unknown	Unknown	Unknown	Not determined	Unknown	Unknown	Not assessed
High IQ® Repel non-Fluorinated Durable Water Repellents	Unknown	Unknown	Unknown	Not determined	Unknown	Unknown	Not assessed
HS10 Yellow, 0°C/+10°C, 180g	Unknown	Unknown	Unknown	Not determined	Unknown	Unknown	Not assessed
HS5 Turquoise, -10°C/-18°C, 180g	Unknown	Unknown	Unknown	Not determined	Unknown	Unknown	Not assessed
HS6 Blue liquid 125 ml	Unknown	Unknown	Unknown	Not determined	Unknown	Unknown	Not assessed
HS6 Blue, -6°C/-12°C, 180g	Unknown	Unknown	Unknown	Not determined	Unknown	Unknown	Not assessed
Hydral NFF 3x3 UL 201	Unknown	Unknown	General Synthetic Organic Compound	Not determined	Unknown	Unknown	Not assessed	https://www.tycofpp.com/uploads/media/SAB-2021017-01_HYDRAL_NFF_3-3_UL201_Non-fluorinated_Foam_Concentrate.pdf
HYDROSIN NF-01 - Textile flourine-free water repellence	Unknown	unknown	General Synthetic Organic Compound	Not determined	Unknown	Unknown	Not assessed	https://cortexch.com/en/Producent/maflon-2/
HyperDRY™ Fluorocarbon Free Water Resistant Down Insulation	Unknown	unknown	General Synthetic Organic Compound	Not determined	Unknown	Unknown	Not assessed	https://alliedfeather.com/innovation/hyperdry
Marathon Black Fluor Free, 180g	Unknown	Unknown	Unknown	Not determined	Unknown	Unknown	Not assessed
Marathon White Fluor Free, 40g	Unknown	Unknown	Unknown	Not determined	Unknown	Unknown	Not assessed
miDori® evoPel – state of the art durable water repellent “DWR”	Unknown	unknown	Natural-based Compounds and Derivatives	Not determined	Unknown	Unknown	Not assessed	https://marketplace.chemsec.org/Alternative/miDori-evoPel-state-of-the-art-durable-water-repellent-DWR--17
Moussol-FF 3/6 F-5	1,2-ethandiol	107-21-1	General Synthetic Organic Compound	NO	Not assessed	Acute Tox. 4, H302 STOT RE 2, H373	Not listed	SDS RE-Healing RF3 3% LV
Moussol-FF 3/6 F-5	2-(2-butoxyethoxy)ethanol	112-34-5	General Synthetic Organic Compound	NO	Not assessed	Eye Irrit. 2, H319	Trade Union	SDS RE-Healing RF3 3% LV
Moussol-FF 3/6 F-5	Triethanolammonium-laurylsulfate	85665-45-8	General Synthetic Organic Compound	NO	Not assessed	Skin Irrit. 2, H315 Eye Irrit. 2, H319 Aquatic Chronic 3, H412	Not listed	SDS Moussol-FF 3/6 F-5
Moussol-FF 3/6 F-5	Alkylamidobetaine	147170-44-3	General Synthetic Organic Compound	NO	Not assessed	Eye Dam. 1, H318 Aquatic Chronic 3, H412	Not listed	SDS Moussol-FF 3/6 F-5
N15 Swix Skin Care Spray 150ml	Unknown	Unknown	Unknown	Not determined	Unknown	Unknown	Not assessed
N19 Glide Wax For Skin Skis	Unknown	Unknown	Unknown	Not determined	Unknown	Unknown	Not assessed
Nanooki textile & Nanooki Leather - Free from PFC, PFOA, PFAS	Unknown	Unknown	Organosilicon Compound	Not determined	Unknown	Unknown	Not assessed	https://marketplace.chemsec.org/Alternative/-Nanooki-textile-Nanooki-Leather-Free-from-PFC-PFOA-PFAS-830
Naphthalene based products	Unknown	Unknown	General Synthetic Organic Compound	Not determined	Unknown	Unknown	Not assessed
National Foam Synthetic Fluorine Free foam concentrates	Unknown	Unknown	Unknown	Not determined	Unknown	Unknown	Not assessed
Natural Skiwax bar	Unknown	Unknown	Unknown	Not determined	Unknown	Unknown	Not assessed
Natural Skiwax fluid	Unknown	Unknown	Unknown	Not determined	Unknown	Unknown	Not assessed
Natural Skiwax paste	Unknown	Unknown	Unknown	Not determined	Unknown	Unknown	Not assessed
Natural Skiwax spray	Unknown	Unknown	Unknown	Not determined	Unknown	Unknown	Not assessed
Natural Skiwax stick	Unknown	Unknown	Unknown	Not determined	Unknown	Unknown	Not assessed
NEODOL 67 Propoxylated Sulphate (N67-7POS)	Unknown	Unknown	General Synthetic Organic Compound	Not determined	Unknown	Unknown	Not assessed	https://www.shell.com/business-customers/chemicals/our-products/shell-performance-surfactants/neodol-alcohols-and-ethoxylates.html
NEODOL Ethoxylate 91-8	Unknown	Unknown	General Synthetic Organic Compound	Not determined	Unknown	Unknown	Not assessed	https://www.shell.com/business-customers/chemicals/our-products/shell-performance-surfactants/neodol-alcohols-and-ethoxylates.html
NEODOLs surfactant[1]	Unknown	Unknown	General Synthetic Organic Compound	Not determined	Unknown	Unknown	Not assessed	https://www.shell.com/business-customers/chemicals/our-products/shell-performance-surfactants/neodol-alcohols-and-ethoxylates.html
Orchidex BlueFoam 3x3	2-(2-butoxyethoxy)ethanol, diethylene glycol monobutyl ether	112-34-5	General Synthetic Organic Compound	NO	Not assessed	Eye Irrit. 2, H319	Trade Union	SDS RE-Healing RF3 3% LV
Orchidex BlueFoam 3x3	ethanediol	107-21-1	General Synthetic Organic Compound	NO	Not assessed	Acute Tox. 4, H302 STOT RE 2, H373	Not listed	SDS RE-Healing RF3 3% LV
Orchidex BlueFoam 3x3	Alcohols, C10-16,ethoxylated, sulfates,ammonium salts	67762-19-0	General Synthetic Organic Compound	NO	Not assessed	Skin Irrit. 2, H315 Eye Dam. 1, H318	Not listed	SDS Orchidex BlueFoam 3x3
Orchidex BlueFoam 3x3	D-Glucopyranose oligomeric C10-16-alkyl glycosides	110615-47-9	Natural-based Compounds and Derivatives	YES	Not assessed	Skin Irrit. 2, H315 Eye Dam. 1, H318	Not listed	SDS Orchidex BlueFoam 3x3
Orchidex BlueFoam 3x3	Ammonium lauryl sulfate	2235-54-3	General Synthetic Organic Compound	NO	Not assessed	Skin Irrit. 2, H315 Eye Irrit. 2, H319 Aquatic Chronic 3, H412	Not listed	SDS Orchidex BlueFoam 3x3
Orchidex BlueFoam 3x3	Alcohols, C10-16,ethoxylated	68002-97-1	General Synthetic Organic Compound	NO	Not assessed	Acute Tox. 4, H302 Skin Irrit. 2, H315 Eye Dam. 1, H318 Aquatic Acute 1, H400	Not listed	SDS Orchidex BlueFoam 3x3
Orchidex BlueFoam 3x3	1-dodecanol	112-53-8	General Synthetic Organic Compound	NO	Not assessed	Eye Irrit. 2, H319 Aquatic Acute 1, H400 Aquatic Chronic 2, H411	Not listed	SDS Orchidex BlueFoam 3x3
Paraflex Nowax	Unknown	unknown	Natural-based Compounds and Derivatives	Not determined	Unknown	unknown	Not assessed	https://www.paramelt.com/wp-content/uploads/2020/11/2020_09_Leaflet_FlexPack_Nowax_EU_A4.pdf
Permutex® WR 43-064 - PFC-free water repellence	Unknown	unknown	General Synthetic Organic Compound	Not determined	Unknown	Unknown	Not assessed	https://www.stahl.com/performance-coatings/coated-fabrics
PFAS-free alternative: Enshield®	Unknown	Unknown	Unknown	Not determined	Unknown	Unknown	Not assessed
PFAS-free Kuraray Poval™ and Exceval™	Polyvinyl alcohol, partially saponified	25213-24-5	General Synthetic Organic Compound	YES	Not assessed	Not classified	Not listed	https://www.3eonline.com/ImageServer/ImageViewer.aspx?id=aZUITChtRLcQPxogf4s6yQTXg5bslQe4qCZ%2fzzJROy2voc5jT5CRsIaFdK00eaJIRL4EOjw6OZtWhzFEIwSB4RK3CG3ZkRe9LZsqDv%2bCSxrSGA66QPzBGN28F3tXQ5D1Cq8ZE%2frrQSH3NrjIZVdc2eKA9ox1BiPZqpjre2OT3qw%3d
PFAS-free Kuraray Poval™ and Exceval™	Methanol	67-56-1	General Synthetic Organic Compound	NO	Not assessed	Flam. Liq. 3, H226 Acute Tox. 3 (Oral), H302 Acute Tox. 3 (Dermal), H311 Acute Tox. 3 (Inhalation), H331 STOT SE 1, H370	KEMI	https://www.3eonline.com/ImageServer/ImageViewer.aspx?id=aZUITChtRLcQPxogf4s6yQTXg5bslQe4qCZ%2fzzJROy2voc5jT5CRsIaFdK00eaJIRL4EOjw6OZtWhzFEIwSB4RK3CG3ZkRe9LZsqDv%2bCSxrSGA66QPzBGN28F3tXQ5D1Cq8ZE%2frrQSH3NrjIZVdc2eKA9ox1BiPZqpjre2OT3qw%3d
PFAS-free Kuraray Poval™ and Exceval™	Methyl acetate	79-20-9	General Synthetic Organic Compound	NO	Not assessed	Flam. Liq. 2, H225 Eye Irrit. 2, H319 STOT SE 3, H336 EUH066	Not listed	https://www.3eonline.com/ImageServer/ImageViewer.aspx?id=aZUITChtRLcQPxogf4s6yQTXg5bslQe4qCZ%2fzzJROy2voc5jT5CRsIaFdK00eaJIRL4EOjw6OZtWhzFEIwSB4RK3CG3ZkRe9LZsqDv%2bCSxrSGA66QPzBGN28F3tXQ5D1Cq8ZE%2frrQSH3NrjIZVdc2eKA9ox1BiPZqpjre2OT3qw%3d
PFAS-free Paper Barrier Coatings	Unknown	Unknown	Unknown	Not determined	Unknown	Unknown	Not assessed
PFC-free Eco DWR impregnation	Unknown	unknown	General Synthetic Organic Compound	Not determined	Unknown	Unknown	Not assessed	https://marketplace.chemsec.org/Alternative/Elma-PFC-free-Eco-DWR-impregnation-1109
PFC-free food packaging tray	Unknown	unknown	Natural-based Compounds and Derivatives	Not determined	Unknown	unknown	Not assessed	https://marketplace.chemsec.org/Alternative/PFC-free-food-packaging-tray-354
PFC-free packaging for microwave popcorn	Unknown	Unknown	Unknown	Not determined	Unknown	Unknown	Not assessed
Phantom	Unknown	Unknown	Unknown	Not determined	Unknown	Unknown	Not assessed
PROTĒAN® technologies	Unknown	unknown	Natural-based Compounds and Derivatives	Not determined	Unknown	unknown	Not assessed	https://marketplace.chemsec.org/Alternative/Elma-PROT-AN-technologies-1171
Purl Wax	Unknown	Unknown	Unknown	Not determined	Unknown	Unknown	Not assessed
Quick Wax	Unknown	Unknown	Unknown	Not determined	Unknown	Unknown	Not assessed
Reapret - fluorine-free water repellent	Unknown	unknown	General Synthetic Organic Compound	Not determined	Unknown	Unknown	Not assessed	https://marketplace.chemsec.org/Alternative/Reapret-flourine-free-water-repellent-661
RE-Healing RF1%	Unknown	Unknown	Unknown	Not determined	Unknown	Unknown	Not assessed	https://www.perimeter-solutions.com/wp-content/uploads/2021/06/PERI_Rehealing_RF1_1_FoamConcentrate_Datasheet_v1_A4.pdf
RE-Healing RF3x6 ATC	sucrose	57-50-1	Natural-based Compounds and Derivatives	YES	Not assessed	Not classified	Not listed	SDS RE-Healing RF3 3% LV
RE-Healing RF3x6 ATC	Sodium octyl sulphate	142-31-4	General Synthetic Organic Compound	NO	Not assessed	Skin Irrit. 2, H315 Eye Dam. 1, H318	Not listed	SDS RE-Healing RF3 3% LV
RE-Healing RF3x6 ATC	Salt of aromatic acid	NA	General Synthetic Organic Compound	NO	Not assessed	Eye Irrit. 2, H319	Not assessed	SDS RE-Healing RF3 3% LV
RE-Healing RF3x6 ATC	Sulfuric acid, mono-C12-14 (even numbered)-alkyl esters, compounds with triethanolamine	NA	General Synthetic Organic Compound	NO	Not assessed	Acute Tox. 4, H302 Skin Irrit. 2, H315 Eye Dam. 1, H318 Aquatic Chronic 3, H412	Not assessed	SDS RE-Healing RF3 3% LV
RE-Healing RF3x6 ATC	1-propanaminium, N-(3-aminopropyl)-2-hydroxy-N,N-dimethyl-3-sulfo-,N-coco acyl derivatives, hydroxides inner salts	68139-30-0	General Synthetic Organic Compound	NO	Not assessed	Eye Dam. 1, H318	Not listed	SDS RE-Healing RF3 3% LV
RE-Healing RF3x6 ATC	2-(2-butoxyethoxy)ethanol	112-34-5	General Synthetic Organic Compound	NO	Not assessed	Eye Irrit. 2, H319	Trade Union	SDS RE-Healing RF3 3% LV
RE-Healing RF3x6 ATC	ethanediol	107-21-1	General Synthetic Organic Compound	NO	Not assessed	Acute Tox. 4, H302 STOT RE 2, H373	Not listed	SDS RE-Healing RF3 3% LV
Respondol ATF 3/6	1,2-propanediol	57-55-6	General Synthetic Organic Compound	NO	Not assessed	Not classified	Not listed	SDS Respondol ATF 3/6
Respondol ATF 3/6	1-butoxy-2-propanol	5131-66-8	General Synthetic Organic Compound	NO	Not assessed	Skin Irrit. 2, H315 Eye Irrit. 2, H319	Not listed	SDS Respondol ATF 3/6
Respondol ATF 3/6	Sulfuric acid, mono-C8-10 (even numbered)-alkyl esters, sodium salts	85338-42-7	General Synthetic Organic Compound	NO	Not assessed	Acute Tox. 4 (oral), H302 Skin Irrit. 2, H315 Eye Dam. 1, H318	Not listed	SDS Respondol ATF 3/6
Respondol ATF 3/6	Sodium laureth sulphate	68891-38-3	General Synthetic Organic Compound	NO	Not assessed	Skin Irrit. 2, H315 Eye Dam., H318 Aquatic Chronic 3, H412	Not listed	SDS Respondol ATF 3/6
Respondol ATF 3/6	1-dodecanol	112-53-8	General Synthetic Organic Compound	NO	Not assessed	Eye Irrit. 2, H319 Aquatic Acute 1, H400 Aquatic Chronic 2, H411	Not listed	SDS Respondol ATF 3/6
Respondol ATF 3/6	1-tetradecanol	112-72-1	General Synthetic Organic Compound	NO	Not assessed	Eye Irrit. 2, H319 Aquatic Chronic 1, H410	Not listed	SDS Respondol ATF 3/6
Sciessent Curb® Fluorine-Free Durable Water Repellent	Unknown	Unknown	Unknown	Not determined	Unknown	Unknown	Not assessed
SKUM NFF 3x3 UL201 - Non-Fluorinated Foam Concentrate	Unknown	Unknown	General Synthetic Organic Compound	Not determined	Unknown	Unknown	Not assessed	https://www.tycofpp.com/uploads/media/FDS-2021016-01_SKUM_NFF_3x3_UL201_Non-fluorinated_Foam_Concentrate.pdf
Solberg® Versagard™ AS-100 - Multi-purpose 3x3 Fluorine-free Foam Concentrate	Unknown	Unknown	Unknown	Not determined	Unknown	Unknown	Not assessed	https://incendiumfire.com/wp-content/uploads/2021/06/SOLBERG-VERSAGARD-AS-100_datasheet-VF.pdf
Stain + Odor Remover – Lemon	Water	7732-18-5	Natural-based Compounds and Derivatives	NO	Not assessed	Not classified	Not listed	https://www.ecos.com/household-cleaners/stain-odor-remover-lemon/
Stain + Odor Remover – Lemon	Ethanol	64-17-5	General Synthetic Organic Compound	NO	Not assessed	Not determined	SDSC	https://www.ecos.com/household-cleaners/stain-odor-remover-lemon/
Stain + Odor Remover – Lemon	Caprylyl/Myristyl Glucoside	68515-73-1; 110615-47-9	General Synthetic Organic Compound	YES	Not assessed	Not determined	Not listed	https://www.ecos.com/household-cleaners/stain-odor-remover-lemon/
Stain + Odor Remover – Lemon	Potassium Sorbate	24634-61-5	Inorganic Compound	NO	Not assessed	Not determined	Global automotive	https://www.ecos.com/household-cleaners/stain-odor-remover-lemon/
Stain + Odor Remover – Lemon	Citric Acid	77-92-9	General Synthetic Organic Compound	NO	Not assessed	Not determined	BPR	https://www.ecos.com/household-cleaners/stain-odor-remover-lemon/
Stain + Odor Remover – Lemon	Citrus Limon	8008-56-8	Natural-based Compounds and Derivatives	NO	Not assessed	Not determined	Not listed	https://www.ecos.com/household-cleaners/stain-odor-remover-lemon/
Stain + Odor Remover – Lemon	Limonene	5989-27-5	Natural-based Compounds and Derivatives	NO	Not assessed	Not determined	OSPAR; KEMI; Trade Union; Volvo; SDSC; Bluesign	https://www.ecos.com/household-cleaners/stain-odor-remover-lemon/
Stain + Odor Remover – Lemon	Subtilisin	9014-01-1	Natural-based Compounds and Derivatives	YES	Not assessed	Not determined	KEMI; Trade Union; UBA; SDSC	https://www.ecos.com/household-cleaners/stain-odor-remover-lemon/
Start RG Race Glider base	Unknown	Unknown	Unknown	Not determined	Unknown	Unknown	Not assessed
Start RG Race Glider blue	Unknown	Unknown	Unknown	Not determined	Unknown	Unknown	Not assessed
Start RG Race Glider green	Unknown	Unknown	Unknown	Not determined	Unknown	Unknown	Not assessed
Start RG Race Glider purple	Unknown	Unknown	Unknown	Not determined	Unknown	Unknown	Not assessed
Start RG Race Glider Red	Unknown	Unknown	Unknown	Not determined	Unknown	Unknown	Not assessed
Synperonic® PE/F68	Unknown	Unknown	General Synthetic Organic Compound	Not determined	Unknown	Unknown	Not assessed	https://www.crodaindustrialspecialties.com/en-gb/product-finder/product/663-synperonic_1_pe_2_f68
Texfin HTF	Unknown	Unknown	Unknown	Not determined	Unknown	Unknown	Not assessed
The Vanguard line - PFAS-free food packaging	Unknown	unknown	Natural-based Compounds and Derivatives	Not determined	Unknown	unknown	Not assessed	https://marketplace.chemsec.org/Document?id=6408
TopScreen™ oil & grease resistant barrier coatings	1,2-benzisothiazol-3(2H)-one	2634-33-5	General Synthetic Organic Compound	NO	Not assessed	Acute Tox. 4; H302 Skin Irrit. 2; H315 Eye Dam. 1; H318 Skin Sens. 1; H317 Aquatic Acute 1; H400 Aquatic Chronic 1; H410	KEMI	https://www.solenis.com/Assets/icons/content/icon-download.svg
TopScreen™ oil & grease resistant barrier coatings	mixture of: 5-chloro-2-methyl-4-isothiazolin-3-one and 2-methyl-2H-isothiazol-3-one (3:1)	55965-84-9	General Synthetic Organic Compound	NO	Not assessed	Acute Tox. 3; H301 Acute Tox. 2; H330 Acute Tox. 2; H310 Skin Corr. 1C; H314 Eye Dam. 1; H318 Skin Sens. 1A; H317 Aquatic Acute 1; H400 Aquatic Chronic 1; H410 EUH071	KEMI	https://www.solenis.com/Assets/icons/content/icon-download.svg
TopScreen™ water repellent barrier coatings	mixture of: 5-chloro-2-methyl-4-isothiazolin-3-one and 2-methyl-2H-isothiazol-3-one (3:1)	55965-84-9	General Synthetic Organic Compound	NO	Not assessed	Acute Tox. 3; H301 Acute Tox. 2; H330 Acute Tox. 2; H310 Skin Corr. 1C; H314 Eye Dam. 1; H318 Skin Sens. 1A; H317 Aquatic Acute 1; H400 Aquatic Chronic 1; H410 EUH071	KEMI	https://www.solenis.com/Assets/icons/content/icon-download.svg
TopScreen™ water repellent barrier coatings	2-methylisothiazol-3(2H)-one	2682-20-4	General Synthetic Organic Compound	NO	Not assessed	Acute Tox. 3; H301 Acute Tox. 2; H330 Acute Tox. 3; H311 Skin Corr. 1B; H314 Eye Dam. 1; H318 Skin Sens. 1A; H317 STOT SE 3; H335 Aquatic Acute 1; H400 Aquatic Chronic 1; H410 EUH071	KEMI	https://www.solenis.com/Assets/icons/content/icon-download.svg
T-Storm NFF 3x3 UL 201	Unknown	Unknown	General Synthetic Organic Compound	Not determined	Unknown	Unknown	Not assessed	https://www.williamsfire.com/uploads/media/WM-2021115-02_A4_T-STORM_NFF_3x3_UL201_Foam_Concentrate.pdf
Ulterion® Paper Coatings	Unknown	Unknown	Unknown	Not determined	Unknown	Unknown	Not assessed
Unidyne XF - fluorine-free, water-based polymer emulsion	Unknown	Unknown	Unknown	Not determined	Unknown	Unknown	Not assessed
Universal Red Solid Fluor Free	Unknown	Unknown	Unknown	Not determined	Unknown	Unknown	Not assessed
Universal yellow Solid Fluor Free	Unknown	Unknown	Unknown	Not determined	Unknown	Unknown	Not assessed
Universal®F3 Green fluorine free firefighting foam	Propylene glycol monobutyl ether	5131-66-8	General Synthetic Organic Compound	NO	Not assessed	Skin Irrit. 2, H315 Eye Irrit. 2, H319	Not listed	https://nationalfoam.com/wp-content/uploads/sites/4/NMS510-Universal-Green-3-3-AR-Syn-Concentrate_09262022.pdf
Universal®F3 Green fluorine free firefighting foam	Sodium decyl sulphate	142-87-0	General Synthetic Organic Compound	NO	Not assessed	Acute Tox. 4, H302 Skin Irrit. 2, H315 Eye Dam. 1, H318 Aquatic Chronic 3, H412	Not listed	https://nationalfoam.com/wp-content/uploads/sites/4/NMS510-Universal-Green-3-3-AR-Syn-Concentrate_09262022.pdf
Universal®F3 Green fluorine free firefighting foam	Sodium Octyl Sulfate	142-31-4	General Synthetic Organic Compound	NO	Not assessed	Skin Irrit. 2, H315 Eye Dam, 1, H318	Not listed	https://nationalfoam.com/wp-content/uploads/sites/4/NMS510-Universal-Green-3-3-AR-Syn-Concentrate_09262022.pdf
Universal®F3 Green fluorine free firefighting foam	Sodium laureth sulphate	68891-38-3	General Synthetic Organic Compound	NO	Not assessed	Skin Irrit. 2, H315 Eye Dam., H318 Aquatic Chronic 3, H412	Not listed	https://nationalfoam.com/wp-content/uploads/sites/4/NMS510-Universal-Green-3-3-AR-Syn-Concentrate_09262022.pdf
Universal®F3 Green fluorine free firefighting foam	Butanedioic acid, 2-sulfo-, C-isodecyl ester, disodium salt	37294-49-8	General Synthetic Organic Compound	NO	Not assessed	Not determined	Not listed	https://nationalfoam.com/wp-content/uploads/sites/4/NMS510-Universal-Green-3-3-AR-Syn-Concentrate_09262022.pdf
Universal®F3 Green fluorine free firefighting foam	1-dodecanol	112-53-8	General Synthetic Organic Compound	NO	Not assessed	Eye Irrit. 2, H319 Aquatic Acute 1, H400 Aquatic Chronic 2, H411	Not listed	https://nationalfoam.com/wp-content/uploads/sites/4/NMS510-Universal-Green-3-3-AR-Syn-Concentrate_09262022.pdf
Universal®F3 Green fluorine free firefighting foam	1-tetradecanol	112-72-1	General Synthetic Organic Compound	NO	Not assessed	Eye Irrit. 2, H319 Aquatic Chronic 1, H410	Not listed	https://nationalfoam.com/wp-content/uploads/sites/4/NMS510-Universal-Green-3-3-AR-Syn-Concentrate_09262022.pdf
VerdeCoat® -Food Packaging Coatings	Unknown	Unknown	Unknown	Not determined	Unknown	Unknown	Not assessed
Wend Mf non-fluoro race bar with meadowfoam 300g	Unknown	Unknown	Unknown	Not determined	Unknown	Unknown	Not assessed
X-Fog: more effective fire extinguishing - also suitable for wood and textiles	Ammonium chloride	12125-02-9	General Synthetic Organic Compound	NO	Not assessed	Acute tox. 4, H302 Eye Irrit. 2, H319	Not listed	https://www.xfireau.com/copy-of-x-jet-100
Zelan™ R3 finish: Non-fluorinated, bio-based, durable water repellent finish	Unknown	Unknown	Unknown	Not determined	Unknown	Unknown	Not assessed
21

## Sheet: SI-7
Table SI-7: List of applications of PFAS without identified alternatives
This table lists the applications of PFAS for which no alternatives have been identified as of April 2024.
Use categories	Sub-uses	Applications
Building and construction products	Floors	Floor and wall covering
Building and construction products	Floors	Resilient linoleum
Building and construction products	Floors	Laminated plastic floor covering
Building and construction products	Glass protection	Film/foil for greenhouses
Building and construction products	Sealing and adhesives	Thread sealing tape (e.g. for pipe connections for liquids and gases)
Consumer mixtures	Other	Anti fog agent
Consumer mixtures	Cleaners	Cleaners for glass, metal, ceramic, plastic, carpet and upholstery
Consumer mixtures	Cleaners	Cleaning of optical devices
Consumer mixtures	Cleaners	Drycleaning products
Consumer mixtures	Printing inks	Toner and printer inks
Consumer mixtures	Printing inks	Ink-yet recording heads
Consumer mixtures	Printing inks	Lithographic printing
Consumer mixtures	Paints	Paints in general
Electronics and semiconductors sector	Electronics industry	Coating of electronic components
Electronics and semiconductors sector	Electronics industry	Anti drip agent
Electronics and semiconductors sector	Electronics industry	Other
Electronics and semiconductors sector	Semiconductor products and components	Fluoroelastomers
Electronics and semiconductors sector	Semiconductors manufacturing	Nanoimprit lithography
Electronics and semiconductors sector	Semiconductors manufacturing	Plasma etch and wafer cleaning
Electronics and semiconductors sector	Semiconductors manufacturing	Vaccum fluid in vaccum pump
Electronics and semiconductors sector	Semiconductors manufacturing	Vapour deposition chambers
Electronics and semiconductors sector	Semiconductors manufacturing	Thermal testing of semicondutctors devices
Electronics and semiconductors sector	Semiconductors manufacturing	Semiconductor packaging
Electronics and semiconductors sector	Semiconductors manufacturing	Release sheet for thermocompression bonding process of semiconductor chips
Electronics and semiconductors sector	Semiconductors manufacturing	Data centres
Electronics and semiconductors sector	Semiconductors manufacturing	Usage of high purity chemicals
Energy sector	Solar energy	Solar collector
Energy sector	PEM fuel cells	Microporous layer
Energy sector	Electrolysis technologies	Gasket, tubes, inline of pipes/tanks
Fluorinated gases	Refrigeration and heat pumps	Military applications
Fluorinated gases	Foam blowing agents	Rigid closed-cell PU/PIR insulation foam
Fluorinated gases	Foam blowing agents	Polyurethane integral skin
Fluorinated gases	Foam blowing agents	Phenolic foam
Fluorinated gases	Other	Preservation of cultural paper-based materials
Fluorinated gases	Other	Plasma coating of HDPE
Fluorinated gases	Solvent	3D printing processing liquid
Industrial production	Chemical industry	Production of chlorine and sodium hydroxide via asbestos-fiber-based diaphragms
Industrial production	Chemical industry	Production of other chemicals
Industrial production	Chemical industry	Polymer curing
Industrial production	Chemical industry	Ionic liquids
Industrial production	Chemical industry	Technical equipment
Industrial production	Chemical industry	Solvents
Industrial production	Food production industry	Wineries and dairies
Industrial production	Pharmaceutical industry	Processing aid in the manufacture of “microporous” particles
Industrial production	Photographic industry	Photographic processing solutions
Industrial production	Photographic industry	Photographic material
Industrial production	Production of plastic & rubber	Mold release agent in general
Industrial production	Production of plastic & rubber	Mold release agent in artificial turf (the use of the PFAS as mold release agent is based on information from an unverified source)
Industrial production	Production of plastic & rubber	Foam blowing
Industrial production	Production of plastic & rubber	Foam regulator
Industrial production	Production of plastic & rubber	Processing aid for C4-acrylates
Industrial production	Production of plastic & rubber	Processing aid for vinyl chloride (PVC)
Industrial production	Production of plastic & rubber	Processing aid for ethylene
Industrial production	Production of plastic & rubber	Processing aid for plastic material and resin manufacturing
Industrial production	Production of plastic & rubber	Etching of plastic
Industrial production	Wood processing	Manufacturing of wood and products of wood and cork
Industrial production	Wood processing	Drum filtration
Industrial production	Wood processing	Coating for wood substrate
Industrial production	Wood processing	Wood building materials
Industrial production	Paper and Packaging	Manufacture of pulp, paper and paper products
Industrial production	Pharmaceutical industry	Reaction vessels, stirrers, and other components in place of traditional stainless steel or glass components
Medical products	Treatments	Wound treatment products
Medical products	Treatments	Dispersants in self-propelling aerosol pharmaceuticals
Medical products	Treatments	Solvents in pharmaceuticals
Medical products	Treatments	Packaging of moisture-sensitive pharmaceuticals
Medical products	Treatments	Supplement conventional blood transfusion and artificial blood and perfusion of isolated organs
Medical products	Vision applications	Retinal detachment surgery and proliferative vitreoretinopathy
Medical products	Vision applications	Resin for optical materials (e.g. optical fibers)
Medical products	Vision applications	Other optical devices
Medical products	Medical devices	Membranes used for venting of medical devices
Metal plating and metal products manufacture	Metal plating	Plating of other metal
Metal plating and metal products manufacture	Manufacture of metal products	Manufacture of metal products
Petroleum and mining	Mining applications	Extraction of ores and minerals
Petroleum and mining	Petroleum exploration and production	Drilling fluid
Plant Protection Products	Plant Protection Products	Additives
Plant Protection Products	Plant Protection Products	Unknown
Textile, upholestry, leather, apparel, and carpets	Textile treatments	Treatment during textile production
Transport sector	Coating and finishes	Insulation material
Transport sector	Coating and finishes	Windshield wipers
Transport sector	Coating and finishes	Antifouling application
Transport sector	Electrical engineering and information technology	Electronic components
Transport sector	Hydraulic fluid	Brake systems
Transport sector	Other	Flotation fluids in gyroscope

## Sheet: SI-8.1
Table SI-8.1: List of PFAS used as fluorinated gases
This table lists the applications of PFAS for which no alternatives have been identified as of April 2024.
Source	ECHA (2023a)	European Chemicals Agency. Annex A to the Annex XV Restriction Report for the Restriction on the Manufacture, Placing on the Market and Use of PFASs; ECHA: Helsinki, 2023. https://echa.europa.eu/registry-of-restriction-intentions/-/dislist/details/0b0236e18663449b (accessed 2023-07-10)
	Glüge et al. (2020)	Glüge, J.; Scheringer, M.; Cousins, I. T.; DeWitt, J. C.; Goldenman, G.; Herzke, D.; Lohmann, R.; Ng, C. A.; Trier, X.; Wang, Z. An Overview of the Uses of Per- and Polyfluoroalkyl Substances (PFAS). Environ. Sci. Process. Impacts 2020, 22 (12), 2345–2373
Sub-uses	Applications	Substance name	CAS number	Elemental Composition	Source
Cover gases	Magnesium casting	1,1-Difluoroethane	75-37-6	C2H4F2	ECHA (2023a)
Cover gases	Magnesium casting	Dodecafluoro-2-methyl-3-pentanone	756-13-8	C6OF12	ECHA (2023a)
Cover gases	Magnesium casting	Methyl nonafluorobutyl ether + Methyl nonafluoroisobutyl ether	163702-08-7; 163702-07-6	C5H3OF9	ECHA (2023a)
Cover gases	Magnesium casting	1-Ethoxy-nonafluorobutane	163702-05-4	C6H5OF9	ECHA (2023a)
Fire suppressant	Total flooding agent	Pentafluoroethane	354-33-6	C2HF5	ECHA (2023a)
Fire suppressant	Total flooding agent	1,1,1,2,3,3,3-Heptafluoropropane	431-89-0	C3HF7	ECHA (2023a)
Fire suppressant	Streaming agent	1,1,1,2,3,3,3-Heptafluoropropane	431-89-0	C3HF7	ECHA (2023a)
Fire suppressant	Streaming agent	1,1,1,3,3,3-Hexafluoropropane	690-39-1	C3H2F6	ECHA (2023a)
Fire suppressant	Streaming agent	2-Bromo-3,3,3-trifluoroprop-1-ene	1514-82-5	BrC3H2F3	ECHA (2023a)
Fire suppressant	Total flooding agent	1-Chloro-1,2,2,2-tetrafluoroethane	2837-89-0	ClC2HF4	ECHA (2023a)
Fire suppressant	Streaming agent	Dodecafluoro-2-methyl-3-pentanone	756-13-8	C6OF12	ECHA (2023a)
Fire suppressant	Total flooding agent	Difluorochloromethane (HFC-22);1-Chloro-1,2,2,2-tetrafluoroethane (HCFC-124);2,2-Dichloro-1,1,1-trifluoroethane (HCFC-123);d-limonene	75-45-6;2837-89-0;306-83-2;5989-27-5		ECHA (2023a)
Fire suppressant	Total flooding agent	1,1,1,2-Tetrafluoroethane (HFC-134a);Pentafluoroethane (HFC-125;Carbon Dioxide	811-97-2;354-33-6;124-38-9		ECHA (2023a)
Foam-blowing agent	Rigid polyurethane foam	1,1,1,2-Tetrafluoroethane	811-97-2	C2H2F4	ECHA (2023a)
Foam-blowing agent	Rigid polyurethane boardstock and panels	1,1,1,2-Tetrafluoroethane	811-97-2	C2H2F4	ECHA (2023a)
Foam-blowing agent	Rigid polyurethane spray foam	1,1,1,2-Tetrafluoroethane	811-97-2	C2H2F4	ECHA (2023a)
Foam-blowing agent	Rigid polyurethane boardstock and panels	1,1-Difluoroethane	75-37-6	C2H4F2	ECHA (2023a)
Foam-blowing agent	Extruded polystyrene foam (XPS)	1,1-Difluoroethane	75-37-6	C2H4F2	ECHA (2023a)
Foam-blowing agent	Rigid polyurethane boardstock and panels	1,1,1,2,3,3,3-Heptafluoropropane	431-89-0	C3HF7	ECHA (2023a)
Foam-blowing agent	Rigid polyurethane spray foam	1,1,1,2,3,3,3-Heptafluoropropane	431-89-0	C3HF7	ECHA (2023a)
Foam-blowing agent	Rigid polyurethane pipe-in-pipe and block foam	1,1,1,2,3,3,3-Heptafluoropropane	431-89-0	C3HF7	ECHA (2023a)
Foam-blowing agent	Polyurethane integral skin	1,1,1,2,3,3,3-Heptafluoropropane	431-89-0	C3HF7	ECHA (2023a)
Foam-blowing agent	Phenolic foam	1,1,1,2,3,3,3-Heptafluoropropane	431-89-0	C3HF7	ECHA (2023a)
Foam-blowing agent	Rigid polyurethane foam	1,1,1,3,3-Pentafluoropropane	460-73-1	C3H3F5	ECHA (2023a)
Foam-blowing agent	Rigid polyurethane boardstock and panels	1,1,1,3,3-Pentafluoropropane	460-73-1	C3H3F5	ECHA (2023a)
Foam-blowing agent	Rigid polyurethane spray foam	1,1,1,3,3-Pentafluoropropane	460-73-1	C3H3F5	ECHA (2023a)
Foam-blowing agent	Rigid polyurethane pipe-in-pipe and block foam	1,1,1,3,3-Pentafluoropropane	460-73-1	C3H3F5	ECHA (2023a)
Foam-blowing agent	Rigid polyurethane foam	1,1,1,3,3-Pentafluorobutane	406-58-6	C4H3F8	ECHA (2023a)
Foam-blowing agent	Rigid polyurethane boardstock and panels	1,1,1,3,3-Pentafluorobutane	406-58-6	C4H3F8	ECHA (2023a)
Foam-blowing agent	Rigid polyurethane spray foam	1,1,1,3,3-Pentafluorobutane	406-58-6	C4H3F8	ECHA (2023a)
Foam-blowing agent	Rigid polyurethane pipe-in-pipe and block foam	1,1,1,3,3-Pentafluorobutane	406-58-6	C4H3F8	ECHA (2023a)
Foam-blowing agent	Polyurethane integral skin	1,1,1,3,3-Pentafluorobutane	406-58-6	C4H3F8	ECHA (2023a)
Foam-blowing agent	Phenolic foam	1,1,1,3,3-Pentafluorobutane	406-58-6	C4H3F8	ECHA (2023a)
Foam-blowing agent	Rigid polyurethane boardstock and panels	1,1-Dichloro-1-fluoroethane	1717-00-6	Cl2C2HF3	ECHA (2023a)
Foam-blowing agent	Rigid polyurethane foam	1,3,3,3-Tetrafluoropropene	29118-24-9	C3H2F4	ECHA (2023a)
Foam-blowing agent	Rigid polyurethane spray foam	1,3,3,3-Tetrafluoropropene	29118-24-9	C3H2F4	ECHA (2023a)
Foam-blowing agent	Extruded polystyrene foam (XPS)	1,3,3,3-Tetrafluoropropene	29118-24-9	C3H2F4	ECHA (2023a)
Foam-blowing agent	Rigid polyurethane foam	Cis-1,1,1,4,4,4-Hexafluoro-2-butene	692-49-9	C4H2F6	ECHA (2023a)
Foam-blowing agent	Rigid polyurethane boardstock and panels	Cis-1,1,1,4,4,4-Hexafluoro-2-butene	692-49-9	C4H2F6	ECHA (2023a)
Foam-blowing agent	Phenolic foam	Cis-1,1,1,4,4,4-Hexafluoro-2-butene	692-49-9	C4H2F6	ECHA (2023a)
Foam-blowing agent	Rigid polyurethane foam	(Z)-1-Chloro-2,3,3,3-tetrafluoropropene	111512-60-8	ClC3HF4	ECHA (2023a)
Foam-blowing agent	Rigid polyurethane foam	Trans-1-chloro-3,3,3-trifluoropropene	102687-65-0	ClC3H2F3	ECHA (2023a)
Foam-blowing agent	Rigid polyurethane boardstock and panels	Trans-1-chloro-3,3,3-trifluoropropene	102687-65-0	ClC3H2F3	ECHA (2023a)
Foam-blowing agent	Phenolic foam	Trans-1-chloro-3,3,3-trifluoropropene	102687-65-0	ClC3H2F3	ECHA (2023a)
Foam-blowing agent	Rigid polyurethane foam	(E)-1,1,1,2,3,4,5,5,5-nonafluoro-4-(trifluoromethyl)- 2-pentene	3709-71-5	C6F12	ECHA (2023a)
Foam-blowing agent	Rigid closed-cell PU/PIR insulation foam	Perfluoro-2-methylpentane	355-04-4	C6F14	ECHA (2023a)
Other	Plasma coating of HDPE	1,1,1,2-Tetrafluoroethane	811-97-2	C2H2F4	ECHA (2023a)
Other	Immersion cooling of electronics	1,1,1,2,2,3,4,5,5,5- Decafluoropentane	138495-42-8	C5H2F10	ECHA (2023a)
Other	Plasma coating of HDPE	2,3,3,3-Tetrafluoropropene	754-12-1	C3H2F4	ECHA (2023a)
Other	Preservation of cultural paper-based materials	Methyl nonafluorobutyl ether + Methyl nonafluoroisobutyl ether	163702-08-7; 163702-07-6	C5H3OF9	ECHA (2023a)
Other	Immersion cooling of electronics	Methyl nonafluorobutyl ether + Methyl nonafluoroisobutyl ether	163702-08-7; 163702-07-6	C5H3OF9	ECHA (2023a)
Other	Insulation gas in Electrical switchgear	2,3,3,3-tetrafluoro-2-(trifluoromethyl)- propanenitrile	42532-60-5	C4NF7	ECHA (2023a)
Other	Insulation gas in Electrical switchgear	1,1,1,3,4,4,4-heptafluoro-3-(trifluoromethyl)-2-butanone	756-12-7	C5OF10	ECHA (2023a)
Other	Preservation of cultural paper-based materials	Perfluorohexane (n- and iso-)	1064697-81-9	C6F14	ECHA (2023a)
Other	Immersion cooling of electronics	Perfluorotributylamine	311-89-7	C12NF27	ECHA (2023a)
Other	Immersion cooling of electronics	1,1,2,3,3,3-Hexafluoropropene, oxidized, polymd. (Perfluoropolyether, PFPE)	69991-67-9		ECHA (2023a)
Propellants	Consumer propellant	1,1,1,2-Tetrafluoroethane	811-97-2	C2H2F4	ECHA (2023a)
Propellants	Commercial and industrial uses	1,1,1,2-Tetrafluoroethane	811-97-2	C2H2F4	ECHA (2023a)
Propellants	Consumer propellant	1,1-Difluoroethane	75-37-6	C2H4F2	ECHA (2023a)
Propellants	Consumer propellant	1,3,3,3-Tetrafluoropropene	29118-24-9	C3H2F4	ECHA (2023a)
Propellants	Consumer propellant	Cis-1,1,1,4,4,4-Hexafluoro-2-butene	692-49-9	C4H2F6	ECHA (2023a)
Propellants	Consumer propellant	Polytetrafluoroethylene	9002-84-0	(CF2CF2)x	Glüge et al. (2020)
Propellants	Commercial and industrial uses	Polytetrafluoroethylene	9002-84-0	(CF2CF2)x	Glüge et al. (2020)
Refrigeration and heat pumps	Domestic, commercial and industrial air conditioning	Difluoromethane	75-10-5	CH2F2	ECHA (2023a)
Refrigeration and heat pumps	Domestic refrigeration	Difluoromethane	75-10-5	CH2F2	ECHA (2023a)
Refrigeration and heat pumps	Industrial refrigeration	Difluoromethane	75-10-5	CH2F2	ECHA (2023a)
Refrigeration and heat pumps	Transport refrigeration	Difluoromethane	75-10-5	CH2F2	ECHA (2023a)
Refrigeration and heat pumps	Electronics cooling, heat exchanger part	Difluoromethane	75-10-5	CH2F2	ECHA (2023a)
Refrigeration and heat pumps	Domestic and commercial heat pumps	Difluoromethane	75-10-5	CH2F2	ECHA (2023a)
Refrigeration and heat pumps	Commercial refrigeration	1,1,1,2-Tetrafluoroethane	811-97-2	C2H2F4	ECHA (2023a)
Refrigeration and heat pumps	Industrial refrigeration	1,1,1,2-Tetrafluoroethane	811-97-2	C2H2F4	ECHA (2023a)
Refrigeration and heat pumps	Transport refrigeration	1,1,1,2-Tetrafluoroethane	811-97-2	C2H2F4	ECHA (2023a)
Refrigeration and heat pumps	Domestic, commercial and industrial air conditioning	1,1,1,2-Tetrafluoroethane	811-97-2	C2H2F4	ECHA (2023a)
Refrigeration and heat pumps	Mobile air conditioning	1,1,1,2-Tetrafluoroethane	811-97-2	C2H2F4	ECHA (2023a)
Refrigeration and heat pumps	Electronics cooling, heat exchanger part	1,1,1,2-Tetrafluoroethane	811-97-2	C2H2F4	ECHA (2023a)
Refrigeration and heat pumps	Domestic and commercial heat pumps	1,1,1,2-Tetrafluoroethane	811-97-2	C2H2F4	ECHA (2023a)
Refrigeration and heat pumps	Heat pumps for clothes dryers	1,1,1,2-Tetrafluoroethane	811-97-2	C2H2F4	ECHA (2023a)
Refrigeration and heat pumps	Heat pumps for clothes dryers	Fluoroform	75-46-7	CHF3	ECHA (2023a)
Refrigeration and heat pumps	Domestic, commercial and industrial air conditioning	1,1,1,3,3-Pentafluoropropane	460-73-1	C3H3F5	ECHA (2023a)
Refrigeration and heat pumps	Domestic, commercial and industrial air conditioning	1,1,-Difluoroethylene	75-38-7	C2H2F2	ECHA (2023a)
Refrigeration and heat pumps	Domestic refrigeration	2,3,3,3-Tetrafluoropropene	754-12-1	C3H2F4	ECHA (2023a)
Refrigeration and heat pumps	Industrial refrigeration	2,3,3,3-Tetrafluoropropene	754-12-1	C3H2F4	ECHA (2023a)
Refrigeration and heat pumps	Mobile air conditioning	2,3,3,3-Tetrafluoropropene	754-12-1	C3H2F4	ECHA (2023a)
Refrigeration and heat pumps	Domestic, commercial and industrial air conditioning	2,3,3,3-Tetrafluoropropene	754-12-1	C3H2F4	ECHA (2023a)
Refrigeration and heat pumps	Commercial refrigeration	2,3,3,3-Tetrafluoropropene	754-12-1	C3H2F4	ECHA (2023a)
Refrigeration and heat pumps	Domestic, commercial and industrial air conditioning	Trans-1,3,3,3-Tetrafluoroprop-1-ene	1645-83-6	C3H2F4	ECHA (2023a)
Refrigeration and heat pumps	Domestic refrigeration	1,3,3,3-Tetrafluoropropene	29118-24-9	C3H2F4	ECHA (2023a)
Refrigeration and heat pumps	Commercial refrigeration	1,3,3,3-Tetrafluoropropene	29118-24-9	C3H2F4	ECHA (2023a)
Refrigeration and heat pumps	Industrial refrigeration	1,3,3,3-Tetrafluoropropene	29118-24-9	C3H2F4	ECHA (2023a)
Refrigeration and heat pumps	Domestic and commercial heat pumps	1,3,3,3-Tetrafluoropropene	29118-24-9	C3H2F4	ECHA (2023a)
Refrigeration and heat pumps	Domestic, commercial and industrial air conditioning	Trans-1,1,1,4,4,4-hexafluorobut-2-ene	66711-86-2	C4H2F6	ECHA (2023a)
Refrigeration and heat pumps	Domestic and commercial heat pumps	Trans-1,1,1,4,4,4-hexafluorobut-2-ene	66711-86-2	C4H2F6	ECHA (2023a)
Refrigeration and heat pumps	Domestic, commercial and industrial air conditioning	1-Chloro-2,3,3,3-tetrafluoropropene	3110-38-1	ClC3HF4	ECHA (2023a)
Refrigeration and heat pumps	Domestic and commercial heat pumps	1-Chloro-2,3,3,3-tetrafluoropropene	3110-38-1	ClC3HF4	ECHA (2023a)
Refrigeration and heat pumps	Domestic and commercial heat pumps	(Z)-1-Chloro-2,3,3,3-tetrafluoropropene	111512-60-8	ClC3HF4	ECHA (2023a)
Refrigeration and heat pumps	Domestic, commercial and industrial air conditioning	Trans-1-chloro-3,3,3-trifluoropropene	102687-65-0	ClC3H2F3	ECHA (2023a)
Refrigeration and heat pumps	Domestic and commercial heat pumps	Trans-1-chloro-3,3,3-trifluoropropene	102687-65-0	ClC3H2F3	ECHA (2023a)
Refrigeration and heat pumps	Military applications	3-Ethoxyperfluoro(2-methylhexane)	297730-93-9	C9H5OF15	ECHA (2023a)
Refrigeration and heat pumps	Commercial refrigeration	HFC Blend (HFC-125/143a/134a)			ECHA (2023a)
Refrigeration and heat pumps	Transport refrigeration	HFC Blend (HFC-125/143a/134a)			ECHA (2023a)
Refrigeration and heat pumps	Industrial refrigeration	HFC Blend (HFC-125/143a/134a)			ECHA (2023a)
Refrigeration and heat pumps	Commercial refrigeration	HFC Blend (HFC-32/125/134a)			ECHA (2023a)
Refrigeration and heat pumps	Transport refrigeration	HFC Blend (HFC-32/125/134a)			ECHA (2023a)
Refrigeration and heat pumps	Domestic, commercial and industrial air conditioning	HFC Blend (HFC-32/125/134a)			ECHA (2023a)
Refrigeration and heat pumps	Industrial refrigeration	HFC Blend (HFC-32/125/134a)			ECHA (2023a)
Refrigeration and heat pumps	Mobile air conditioning	HFC Blend (HFC-32/125/134a)			ECHA (2023a)
Refrigeration and heat pumps	Domestic and commercial heat pumps	HFC Blend (HFC-32/125/134a)			ECHA (2023a)
Refrigeration and heat pumps	Heat pumps for clothes dryers	HFC Blend (HFC-32/125/134a)			ECHA (2023a)
Refrigeration and heat pumps	Domestic, commercial and industrial air conditioning	(HFC-32/125/134a)			ECHA (2023a)
Refrigeration and heat pumps	Commercial refrigeration	(HFC-32/125/134a)			ECHA (2023a)
Refrigeration and heat pumps	Commercial refrigeration	(HFC-32/HFC-125)			ECHA (2023a)
Refrigeration and heat pumps	Domestic, commercial and industrial air conditioning	(HFC-32/HFC-125)			ECHA (2023a)
Refrigeration and heat pumps	Domestic refrigeration	(HFC-32/HFC-125)			ECHA (2023a)
Refrigeration and heat pumps	Industrial refrigeration	(HFC-32/HFC-125)			ECHA (2023a)
Refrigeration and heat pumps	Transport refrigeration	(HFC-32/HFC-125)			ECHA (2023a)
Refrigeration and heat pumps	Industrial refrigeration	HFC Blend (HFC-125/134a/isobutane)			ECHA (2023a)
Refrigeration and heat pumps	Industrial refrigeration	HFC Blend (HFC-125/143a/propane/ isobutane)			ECHA (2023a)
Refrigeration and heat pumps	Industrial refrigeration	HFC Blend (HFC-125/143a/134a/ isobutane)			ECHA (2023a)
Refrigeration and heat pumps	Domestic, commercial and industrial air conditioning	(HFC-32/152a/HFO-1234ze(E))			ECHA (2023a)
Refrigeration and heat pumps	Domestic, commercial and industrial air conditioning	(HFC-32/HFO-1234ze(E)/600))			ECHA (2023a)
Refrigeration and heat pumps	Domestic, commercial and industrial air conditioning	HFC-32/125/HFO-1234ze			ECHA (2023a)
Refrigeration and heat pumps	Domestic, commercial and industrial air conditioning	(HFC-32/125/HFO-1234ze (E))			ECHA (2023a)
Refrigeration and heat pumps	Commercial refrigeration	(HFC-32/125/134a HFO-1234yf/1234ze(E))			ECHA (2023a)
Refrigeration and heat pumps	Commercial refrigeration	(HFC-32 /125 /134a/HFO-1234yf)			ECHA (2023a)
Refrigeration and heat pumps	Domestic and commercial heat pumps	(HFC-32 /125 /134a/HFO-1234yf)			ECHA (2023a)
Refrigeration and heat pumps	Commercial refrigeration	(HFC-32/125/134a HFO-1234yf)			ECHA (2023a)
Refrigeration and heat pumps	Commercial refrigeration	(HFC-134a/HFO-1234ze(E))			ECHA (2023a)
Refrigeration and heat pumps	Commercial refrigeration	(HFC-32/125/HFO-1234yf)			ECHA (2023a)
Refrigeration and heat pumps	Transport refrigeration	(HFC-32/125/HFO-1234yf)			ECHA (2023a)
Refrigeration and heat pumps	Domestic, commercial and industrial air conditioning	(HFC-32/125/HFO-1234yf)			ECHA (2023a)
Refrigeration and heat pumps	Domestic, commercial and industrial air conditioning	(HFC-32/HFO-1234yf)			ECHA (2023a)
Refrigeration and heat pumps	Domestic, commercial and industrial air conditioning	(HFC-32/HFO-1234yf),			ECHA (2023a)
Refrigeration and heat pumps	Domestic, commercial and industrial air conditioning	(CO2/HFC-32/HFO-1234yf)			ECHA (2023a)
Refrigeration and heat pumps	Transport refrigeration	(HFC-32/134a/HFO-1234ze(E))			ECHA (2023a)
Refrigeration and heat pumps	Domestic, commercial and industrial air conditioning	(HFC-32 /HFO-1234yf/1234ze(E))			ECHA (2023a)
Refrigeration and heat pumps	Transport refrigeration	(CO2/HFC-32/HFC-125)			ECHA (2023a)
Refrigeration and heat pumps	Industrial refrigeration	(CO2/HFC-32/HFC-125)			ECHA (2023a)
Refrigeration and heat pumps	Transport refrigeration	(CO2/HFC-23/HFC-125/HFO-1132a)			ECHA (2023a)
Refrigeration and heat pumps	Industrial refrigeration	(CO2/HFC-23/HFC-125/HFO-1132a)			ECHA (2023a)
Refrigeration and heat pumps	Industrial refrigeration	(HFC-125/143a)			ECHA (2023a)
Refrigeration and heat pumps	Industrial refrigeration	(HFC-23/PFC-116)			ECHA (2023a)
Refrigeration and heat pumps	Domestic, commercial and industrial air conditioning	(HFO-1234yf/HFC-134a)			ECHA (2023a)
Refrigeration and heat pumps	Transport refrigeration	(HFO-1234yf/HFC-134a)			ECHA (2023a)
Refrigeration and heat pumps	Commercial refrigeration	(HFO-1234yf/HFC-134a)			ECHA (2023a)
Refrigeration and heat pumps	Industrial refrigeration	(HFO-1234yf/HFC-134a)			ECHA (2023a)
Refrigeration and heat pumps	Domestic and commercial heat pumps	(HFO-1234yf/HFC-134a)			ECHA (2023a)
Refrigeration and heat pumps	Domestic, commercial and industrial air conditioning	HFO-1336mzz(Z) / trans-1,2 dichloroethene (1130(E))			ECHA (2023a)
Refrigeration and heat pumps	Domestic, commercial and industrial air conditioning	(HFC-227ea/HFO-1234ze(E))			ECHA (2023a)
Refrigeration and heat pumps	Mobile air conditioning	1H-Pentafluoroethane	354-33-6	CF3CF2H	Glüge et al. (2020)
Refrigeration and heat pumps	Domestic, commercial and industrial air conditioning	1H-Pentafluoroethane	354-33-6	CF3CF2H	Glüge et al. (2020)
Refrigeration and heat pumps	Domestic refrigeration	Perfluorocyclobutane	115-25-3	C4F8	Glüge et al. (2020)
Refrigeration and heat pumps	Domestic refrigeration	Dichloroperfluorocyclobutane	356-18-3	C4Cl2F6	Glüge et al. (2020)
Refrigeration and heat pumps	Domestic refrigeration	Chloroperfluorocyclobutane	377-41-3	C4ClF7	Glüge et al. (2020)
Refrigeration and heat pumps	Domestic refrigeration	Perfluoroethane	76-16-4	C2F6	Glüge et al. (2020)
Refrigeration and heat pumps	Domestic refrigeration	Perfluoropropane	76-19-7	C3F8	Glüge et al. (2020)
Refrigeration and heat pumps	Domestic refrigeration	Perfluorobutane	355-25-9	C4F10	Glüge et al. (2020)
Refrigeration and heat pumps	Domestic refrigeration	Perfluorpentane	678-26-2	C5F12	Glüge et al. (2020)
Refrigeration and heat pumps	Domestic refrigeration	Perfluorohexane	355-42-0	C6F14	Glüge et al. (2020)
Refrigeration and heat pumps	Domestic refrigeration	Hexafluoropropene trimer	6792-31-0	(C3F6)3	Glüge et al. (2020)
Refrigeration and heat pumps	Domestic refrigeration	1H-Pentafluoroethane	354-33-6	CF3CF2H	Glüge et al. (2020)
Refrigeration and heat pumps	Domestic refrigeration	1H-Heptafluoropropane	2252-84-8	C2F5CF2H	Glüge et al. (2020)
Refrigeration and heat pumps	Domestic refrigeration	1H-Nonafluorobutane	375-17-7	C3F7CF2H	Glüge et al. (2020)
Refrigeration and heat pumps	Domestic refrigeration	1,1,1,2,2,3,3-Heptafluorobutane	662-00-0	C3F7CH3	Glüge et al. (2020)
Refrigeration and heat pumps	Domestic refrigeration	1-Chloroperfluoroethane	76-15-3	ClC2F5	Glüge et al. (2020)
Refrigeration and heat pumps	Domestic refrigeration	1-Chloroperfluoropropane	422-86-6	ClC3F7	Glüge et al. (2020)
Refrigeration and heat pumps	Domestic refrigeration	1-Chloro-1,1,2,2,3,3-hexafluoropropane	422-55-9	CF2ClCF2CF2H	Glüge et al. (2020)
Refrigeration and heat pumps	Domestic refrigeration	Methyl pentafluoroethyl ether	22410-44-2	C2F5OCH3	Glüge et al. (2020)
Refrigeration and heat pumps	Domestic refrigeration	Methyl perfluoropropyl ether	375-03-1	C3F7OCH3	Glüge et al. (2020)
Refrigeration and heat pumps	Domestic refrigeration	1,1,1,2-Tetrafluoro-2-(trifluoromethoxy)ethane	2356-62-9	CF3OCFHCF3	Glüge et al. (2020)
Refrigeration and heat pumps	Domestic refrigeration	1,1,2,2-Tetrafluoro-1-(trifluoromethoxy)ethane	2356-61-8	CF2CF2OCF3	Glüge et al. (2020)
Refrigeration and heat pumps	Commercial refrigeration	Perfluorocyclobutane	115-25-3	C4F8	Glüge et al. (2020)
Refrigeration and heat pumps	Commercial refrigeration	Dichloroperfluorocyclobutane	356-18-3	C4Cl2F6	Glüge et al. (2020)
Refrigeration and heat pumps	Commercial refrigeration	Chloroperfluorocyclobutane	377-41-3	C4ClF7	Glüge et al. (2020)
Refrigeration and heat pumps	Commercial refrigeration	Perfluoroethane	76-16-4	C2F6	Glüge et al. (2020)
Refrigeration and heat pumps	Commercial refrigeration	Perfluoropropane	76-19-7	C3F8	Glüge et al. (2020)
Refrigeration and heat pumps	Commercial refrigeration	Perfluorobutane	355-25-9	C4F10	Glüge et al. (2020)
Refrigeration and heat pumps	Commercial refrigeration	Perfluorpentane	678-26-2	C5F12	Glüge et al. (2020)
Refrigeration and heat pumps	Commercial refrigeration	Perfluorohexane	355-42-0	C6F14	Glüge et al. (2020)
Refrigeration and heat pumps	Commercial refrigeration	Hexafluoropropene trimer	6792-31-0	(C3F6)3	Glüge et al. (2020)
Refrigeration and heat pumps	Commercial refrigeration	1H-Pentafluoroethane	354-33-6	CF3CF2H	Glüge et al. (2020)
Refrigeration and heat pumps	Commercial refrigeration	1H-Heptafluoropropane	2252-84-8	C2F5CF2H	Glüge et al. (2020)
Refrigeration and heat pumps	Commercial refrigeration	1H-Nonafluorobutane	375-17-7	C3F7CF2H	Glüge et al. (2020)
Refrigeration and heat pumps	Commercial refrigeration	1,1,1,2,2,3,3-Heptafluorobutane	662-00-0	C3F7CH3	Glüge et al. (2020)
Refrigeration and heat pumps	Commercial refrigeration	1-Chloroperfluoroethane	76-15-3	ClC2F5	Glüge et al. (2020)
Refrigeration and heat pumps	Commercial refrigeration	1-Chloroperfluoropropane	422-86-6	ClC3F7	Glüge et al. (2020)
Refrigeration and heat pumps	Commercial refrigeration	1-Chloro-1,1,2,2,3,3-hexafluoropropane	422-55-9	CF2ClCF2CF2H	Glüge et al. (2020)
Refrigeration and heat pumps	Commercial refrigeration	Methyl pentafluoroethyl ether	22410-44-2	C2F5OCH3	Glüge et al. (2020)
Refrigeration and heat pumps	Commercial refrigeration	Methyl perfluoropropyl ether	375-03-1	C3F7OCH3	Glüge et al. (2020)
Refrigeration and heat pumps	Commercial refrigeration	1,1,1,2-Tetrafluoro-2-(trifluoromethoxy)ethane	2356-62-9	CF3OCFHCF3	Glüge et al. (2020)
Refrigeration and heat pumps	Commercial refrigeration	1,1,2,2-Tetrafluoro-1-(trifluoromethoxy)ethane	2356-61-8	CF2CF2OCF3	Glüge et al. (2020)
Refrigeration and heat pumps	Industrial refrigeration	Perfluorocyclobutane	115-25-3	C4F8	Glüge et al. (2020)
Refrigeration and heat pumps	Industrial refrigeration	Dichloroperfluorocyclobutane	356-18-3	C4Cl2F6	Glüge et al. (2020)
Refrigeration and heat pumps	Industrial refrigeration	Chloroperfluorocyclobutane	377-41-3	C4ClF7	Glüge et al. (2020)
Refrigeration and heat pumps	Industrial refrigeration	Perfluoroethane	76-16-4	C2F6	Glüge et al. (2020)
Refrigeration and heat pumps	Industrial refrigeration	Perfluoropropane	76-19-7	C3F8	Glüge et al. (2020)
Refrigeration and heat pumps	Industrial refrigeration	Perfluorobutane	355-25-9	C4F10	Glüge et al. (2020)
Refrigeration and heat pumps	Industrial refrigeration	Perfluorpentane	678-26-2	C5F12	Glüge et al. (2020)
Refrigeration and heat pumps	Industrial refrigeration	Perfluorohexane	355-42-0	C6F14	Glüge et al. (2020)
Refrigeration and heat pumps	Industrial refrigeration	Hexafluoropropene trimer	6792-31-0	(C3F6)3	Glüge et al. (2020)
Refrigeration and heat pumps	Industrial refrigeration	1H-Pentafluoroethane	354-33-6	CF3CF2H	Glüge et al. (2020)
Refrigeration and heat pumps	Industrial refrigeration	1H-Heptafluoropropane	2252-84-8	C2F5CF2H	Glüge et al. (2020)
Refrigeration and heat pumps	Industrial refrigeration	1H-Nonafluorobutane	375-17-7	C3F7CF2H	Glüge et al. (2020)
Refrigeration and heat pumps	Industrial refrigeration	1,1,1,2,2,3,3-Heptafluorobutane	662-00-0	C3F7CH3	Glüge et al. (2020)
Refrigeration and heat pumps	Industrial refrigeration	1-Chloroperfluoroethane	76-15-3	ClC2F5	Glüge et al. (2020)
Refrigeration and heat pumps	Industrial refrigeration	1-Chloroperfluoropropane	422-86-6	ClC3F7	Glüge et al. (2020)
Refrigeration and heat pumps	Industrial refrigeration	1-Chloro-1,1,2,2,3,3-hexafluoropropane	422-55-9	CF2ClCF2CF2H	Glüge et al. (2020)
Refrigeration and heat pumps	Industrial refrigeration	Methyl pentafluoroethyl ether	22410-44-2	C2F5OCH3	Glüge et al. (2020)
Refrigeration and heat pumps	Industrial refrigeration	Methyl perfluoropropyl ether	375-03-1	C3F7OCH3	Glüge et al. (2020)
Refrigeration and heat pumps	Industrial refrigeration	1,1,1,2-Tetrafluoro-2-(trifluoromethoxy)ethane	2356-62-9	CF3OCFHCF3	Glüge et al. (2020)
Refrigeration and heat pumps	Industrial refrigeration	1,1,2,2-Tetrafluoro-1-(trifluoromethoxy)ethane	2356-61-8	CF2CF2OCF3	Glüge et al. (2020)
Refrigeration and heat pumps	Transport refrigeration	Perfluorocyclobutane	115-25-3	C4F8	Glüge et al. (2020)
Refrigeration and heat pumps	Transport refrigeration	Dichloroperfluorocyclobutane	356-18-3	C4Cl2F6	Glüge et al. (2020)
Refrigeration and heat pumps	Transport refrigeration	Chloroperfluorocyclobutane	377-41-3	C4ClF7	Glüge et al. (2020)
Refrigeration and heat pumps	Transport refrigeration	Perfluoroethane	76-16-4	C2F6	Glüge et al. (2020)
Refrigeration and heat pumps	Transport refrigeration	Perfluoropropane	76-19-7	C3F8	Glüge et al. (2020)
Refrigeration and heat pumps	Transport refrigeration	Perfluorobutane	355-25-9	C4F10	Glüge et al. (2020)
Refrigeration and heat pumps	Transport refrigeration	Perfluorpentane	678-26-2	C5F12	Glüge et al. (2020)
Refrigeration and heat pumps	Transport refrigeration	Perfluorohexane	355-42-0	C6F14	Glüge et al. (2020)
Refrigeration and heat pumps	Transport refrigeration	Hexafluoropropene trimer	6792-31-0	(C3F6)3	Glüge et al. (2020)
Refrigeration and heat pumps	Transport refrigeration	1H-Pentafluoroethane	354-33-6	CF3CF2H	Glüge et al. (2020)
Refrigeration and heat pumps	Transport refrigeration	1H-Heptafluoropropane	2252-84-8	C2F5CF2H	Glüge et al. (2020)
Refrigeration and heat pumps	Transport refrigeration	1H-Nonafluorobutane	375-17-7	C3F7CF2H	Glüge et al. (2020)
Refrigeration and heat pumps	Transport refrigeration	1,1,1,2,2,3,3-Heptafluorobutane	662-00-0	C3F7CH3	Glüge et al. (2020)
Refrigeration and heat pumps	Transport refrigeration	1-Chloroperfluoroethane	76-15-3	ClC2F5	Glüge et al. (2020)
Refrigeration and heat pumps	Transport refrigeration	1-Chloroperfluoropropane	422-86-6	ClC3F7	Glüge et al. (2020)
Refrigeration and heat pumps	Transport refrigeration	1-Chloro-1,1,2,2,3,3-hexafluoropropane	422-55-9	CF2ClCF2CF2H	Glüge et al. (2020)
Refrigeration and heat pumps	Transport refrigeration	Methyl pentafluoroethyl ether	22410-44-2	C2F5OCH3	Glüge et al. (2020)
Refrigeration and heat pumps	Transport refrigeration	Methyl perfluoropropyl ether	375-03-1	C3F7OCH3	Glüge et al. (2020)
Refrigeration and heat pumps	Transport refrigeration	1,1,1,2-Tetrafluoro-2-(trifluoromethoxy)ethane	2356-62-9	CF3OCFHCF3	Glüge et al. (2020)
Refrigeration and heat pumps	Transport refrigeration	1,1,2,2-Tetrafluoro-1-(trifluoromethoxy)ethane	2356-61-8	CF2CF2OCF3	Glüge et al. (2020)
Refrigeration and heat pumps	Electronics cooling, heat exchanger part	Perfluoroindane	374-80-1	C9F10	Glüge et al. (2020)
Refrigeration and heat pumps	Electronics cooling, heat exchanger part	Perfluoroheptane	335-57-9	C7F16	Glüge et al. (2020)
Refrigeration and heat pumps	Electronics cooling, heat exchanger part	Perfluoro-2-methyl-3-ethylpentane	354-97-2	CF3CF2CF(C2F5)CF(CF3)2	Glüge et al. (2020)
Refrigeration and heat pumps	Electronics cooling, heat exchanger part	Perfluoro-2,4-dimethyl-3-ethylpentane	50285-18-2	CF3CF2CF[CF(CF3)2]2	Glüge et al. (2020)
Refrigeration and heat pumps	Electronics cooling, heat exchanger part	Perfluoromethylcyclopentane	1805-22-7	C6F12	Glüge et al. (2020)
Refrigeration and heat pumps	Electronics cooling, heat exchanger part	Perfluoromethylcyclohexane	355-02-2	C7F14	Glüge et al. (2020)
Refrigeration and heat pumps	Electronics cooling, heat exchanger part	Perfluoro-1,2-dimethylcyclohexane	306-98-9	C8F16	Glüge et al. (2020)
Refrigeration and heat pumps	Electronics cooling, heat exchanger part	Perfluoro(1,3-dimethylcyclohexane)	335-27-3	C8F16	Glüge et al. (2020)
Refrigeration and heat pumps	Electronics cooling, heat exchanger part	Perfluorodecalin	306-94-5	C10F18	Glüge et al. (2020)
Refrigeration and heat pumps	Electronics cooling, heat exchanger part	Perfluoromethyldecalin	306-92-3	C11F20	Glüge et al. (2020)
Refrigeration and heat pumps	Electronics cooling, heat exchanger part	Perfluoroperhydrofluorene	307-08-4	C13F22	Glüge et al. (2020)
Refrigeration and heat pumps	Electronics cooling, heat exchanger part	Perfluorotetradecahydrophenanthrene	306-91-2	C14F24	Glüge et al. (2020)
Refrigeration and heat pumps	Electronics cooling, heat exchanger part	Perfluoroperhydrofluoranthene	662-28-2	C16F26	Glüge et al. (2020)
Refrigeration and heat pumps	Electronics cooling, heat exchanger part	Perfluoroperhydrobenzyl tetralin	116265-66-8	C17F30	Glüge et al. (2020)
Refrigeration and heat pumps	Electronics cooling, heat exchanger part	Ethene, 1,1,2,2-tetrafluoro-, oxidized, polymd., reduced, decarboxylated	161075-02-1	-	Glüge et al. (2020)
Solvent	Precision & electronics cleaning, commercial & industrial cleaning	1,1,1,2,2,3,4,5,5,5- Decafluoropentane	138495-42-8	C5H2F10	ECHA (2023a)
Solvent	Carrier solvent & lubricants	1,1,1,2,2,3,4,5,5,5- Decafluoropentane	138495-42-8	C5H2F10	ECHA (2023a)
Solvent	Precision & electronics cleaning, commercial & industrial cleaning	1,1,1,3,3-Pentafluoropropane	460-73-1	C3H3F5	ECHA (2023a)
Solvent	Precision & electronics cleaning, commercial & industrial cleaning	1,1,1,3,3-Pentafluorobutane	406-58-6	C4H3F8	ECHA (2023a)
Solvent	Precision & electronics cleaning, commercial & industrial cleaning	1,1-Dichloro-1-fluoroethane	1717-00-6	Cl2C2HF3	ECHA (2023a)
Solvent	Precision & electronics cleaning, commercial & industrial cleaning	3,3-Dichloro-1,1,1,2,2-pentafluoropropane	422-56-0	Cl2C3HF5	ECHA (2023a)
Solvent	Precision & electronics cleaning, commercial & industrial cleaning	Cis-1,1,1,4,4,4-Hexafluoro-2-butene	692-49-9	C4H2F6	ECHA (2023a)
Solvent	Carrier solvent & lubricants	Cis-1,1,1,4,4,4-Hexafluoro-2-butene	692-49-9	C4H2F6	ECHA (2023a)
Solvent	Precision & electronics cleaning, commercial & industrial cleaning	(Z)-1-Chloro-2,3,3,3-tetrafluoropropene	111512-60-8	ClC3HF4	ECHA (2023a)
Solvent	Carrier solvent & lubricants	(Z)-1-Chloro-2,3,3,3-tetrafluoropropene	111512-60-8	ClC3HF4	ECHA (2023a)
Solvent	Precision & electronics cleaning, commercial & industrial cleaning	Trans-1-chloro-3,3,3-trifluoropropene	102687-65-0	ClC3H2F3	ECHA (2023a)
Solvent	Carrier solvent & lubricants	Trans-1-chloro-3,3,3-trifluoropropene	102687-65-0	ClC3H2F3	ECHA (2023a)
Solvent	Precision & electronics cleaning, commercial & industrial cleaning	Methoxytridecafluoro-heptene isomers		C8H3OF13	ECHA (2023a)
Solvent	Carrier solvent & lubricants	Methoxytridecafluoro-heptene isomers		C8H3OF13	ECHA (2023a)
Solvent	3D printing processing liquid	Methoxytridecafluoro-heptene isomers		C8H3OF13	ECHA (2023a)
Solvent	Precision & electronics cleaning, commercial & industrial cleaning	1,1,2,2-Tetrafluoro-1-(2,2,2-trifluoroethoxy) ethane	406-78-0	C4H3OF6	ECHA (2023a)
Solvent	Carrier solvent & lubricants	Methyl perfluoropropyl ether	375-03-1	C4H3OF7	ECHA (2023a)
Solvent	Precision & electronics cleaning, commercial & industrial cleaning	Methyl nonafluorobutyl ether + Methyl nonafluoroisobutyl ether	163702-08-7; 163702-07-6	C5H3OF9	ECHA (2023a)
Solvent	Carrier solvent & lubricants	Methyl nonafluorobutyl ether + Methyl nonafluoroisobutyl ether	163702-08-7; 163702-07-6	C5H3OF9	ECHA (2023a)
Solvent	Precision & electronics cleaning, commercial & industrial cleaning	1-Ethoxy-nonafluorobutane	163702-05-4	C6H5OF9	ECHA (2023a)
Solvent	Carrier solvent & lubricants	1-Ethoxy-nonafluorobutane	163702-05-4	C6H5OF9	ECHA (2023a)
Solvent	Carrier solvent & lubricants	3-Methoxyperfluoro(2-methylpentane)	132182-92-4	C7H3OF13	ECHA (2023a)
Solvent	Precision & electronics cleaning, commercial & industrial cleaning	3-Ethoxyperfluoro(2-methylhexane)	297730-93-9	C9H5OF15	ECHA (2023a)
Solvent	3D printing processing liquid	Hexafluoroisopropanol	920-66-1	C3H2OF6	ECHA (2023a)
Solvent	Precision & electronics cleaning, commercial & industrial cleaning	Perfluorohexane (n- and iso-)	1064697-81-9	C6F14	ECHA (2023a)
Solvent	Precision & electronics cleaning, commercial & industrial cleaning	Perfluorotripropylamine (perfluamine)	338-83-0	C9NF21	ECHA (2023a)
Solvent	Precision & electronics cleaning, commercial & industrial cleaning	Perfluorotributylamine	311-89-7	C12NF27	ECHA (2023a)
Solvent	Precision & electronics cleaning, commercial & industrial cleaning	Perfluoro-N-propyl-morpholine (mixture of isomers)	1093615-61-2	C14O2N2F30	ECHA (2023a)
Solvent	Precision & electronics cleaning, commercial & industrial cleaning	Perfluorohexane	355-42-0	C6F14	Glüge et al. (2020)
Solvent	Precision & electronics cleaning, commercial & industrial cleaning	Perfluorotributyl amine	311-89-7	N(C4F9)3	Glüge et al. (2020)
Solvent	Precision & electronics cleaning, commercial & industrial cleaning	Perfluorotripentyl amine	338-84-1	N(C5F11)3	Glüge et al. (2020)
Solvent	Precision & electronics cleaning, commercial & industrial cleaning	1-Butanamine, 1,1,2,2,3,3,4,4,4-nonafluoro-N-(1,1,2,2,3,3,4,4,4-nonafluorobutyl)-N-(trifluoromethyl)-	514-03-4	N(C4F9)2(CF3)	Glüge et al. (2020)
Solvent	Precision & electronics cleaning, commercial & industrial cleaning	Methyl perfluoropropyl ether	375-03-1	C3F7OCH3	Glüge et al. (2020)
Solvent	Precision & electronics cleaning, commercial & industrial cleaning	Methyl perfluorobutyl ether	163702-07-6	C4F9OCH3	Glüge et al. (2020)
Solvent	Precision & electronics cleaning, commercial & industrial cleaning	Methyl perfluoroisobutyl ether	163702-08-7	CF3CF(CF3)CF2OCH3	Glüge et al. (2020)
Solvent	Precision & electronics cleaning, commercial & industrial cleaning	Ethyl perfluorobutyl ether	163702-05-4	C4F9OCH2CH3	Glüge et al. (2020)
Solvent	Precision & electronics cleaning, commercial & industrial cleaning	3-Ethoxy-1,1,1,2,3,4,4,5,5,6,6,6-dodecafluoro-2-(trifluoromethyl)hexane	297730-93-9	C3F7CF(OCH2CH3)CF(CF3)CF3	Glüge et al. (2020)
Solvent	Precision & electronics cleaning, commercial & industrial cleaning	1-Hexene, 3,3,4,4,5,5,6,6-octafluoro-	159148-08-0	HCF2CF2CF2CF2CHCH2	Glüge et al. (2020)
Solvent	Precision & electronics cleaning, commercial & industrial cleaning	Pentane, 1,1,1,2,3,4,5,5,5-nonafluoro-2-(trifluoromethyl)-	85720-78-1	CF3CF(CF3)CFHCFHCF3	Glüge et al. (2020)
Solvent	Precision & electronics cleaning, commercial & industrial cleaning	Pentane, 1,1,1,2,2,3,4,5,5,5-decafluoro-	138495-42-8	C2F5(CFH)2CF3	Glüge et al. (2020)
Solvent	Precision & electronics cleaning, commercial & industrial cleaning	Methyl pentafluoroethyl ether	22410-44-2	C2F5OCH3	Glüge et al. (2020)
Solvent	Precision & electronics cleaning, commercial & industrial cleaning	Ethyl perfluoroisobutyl ether	163702-06-5	CF3CF(CF3)CF2OCH2CH3	Glüge et al. (2020)
Solvent	Precision & electronics cleaning, commercial & industrial cleaning	Ethane, 1,1,2,2-tetrafluoro-1-(2,2,2-trifluoroethoxy)-	406-78-0	CF2HCF2OCH2CF3	Glüge et al. (2020)
Solvent	Precision & electronics cleaning, commercial & industrial cleaning	Perfluoropropane	76-19-7	C3F8	Glüge et al. (2020)
Solvent	3D printing processing liquid	Perfluorohexane (n- and iso-)	1064697-81-9	C6F14	ECHA (2023a)
Solvent	3D printing processing liquid	Perfluorotripropylamine (perfluamine)	338-83-0	C9NF21	ECHA (2023a)
Solvent	3D printing processing liquid	Perfluorotributylamine	311-89-7	C12NF27	ECHA (2023a)
Solvent	3D printing processing liquid	Perfluoro-N-propyl-morpholine (mixture of isomers)	1093615-61-2	C14O2N2F30	ECHA (2023a)
Solvent	Carrier solvent & lubricants	Perfluorohexane (n- and iso-)	1064697-81-9	C6F14	ECHA (2023a)
Solvent	Carrier solvent & lubricants	Perfluorotripropylamine (perfluamine)	338-83-0	C9NF21	ECHA (2023a)
Solvent	Carrier solvent & lubricants	Perfluorotributylamine	311-89-7	C12NF27	ECHA (2023a)
Solvent	Carrier solvent & lubricants	Perfluoro-N-propyl-morpholine (mixture of isomers)	1093615-61-2	C14O2N2F30	ECHA (2023a)

## Sheet: SI-8.2
Table SI-8.2: List of functions delivered by PFAS used as fluorinated gases
This table lists functions delivered by PFAS used as fluorinated gases in the identified applications as of April 2024.
Source	ECHA (2023a)	European Chemicals Agency. Annex A to the Annex XV Restriction Report for the Restriction on the Manufacture, Placing on the Market and Use of PFASs; ECHA: Helsinki, 2023. https://echa.europa.eu/registry-of-restriction-intentions/-/dislist/details/0b0236e18663449b (accessed 2023-07-10)
Sub-use	Applications	Chemical function	End-use function	Function as a service	Performance requirements	Source
Cover gases	Magnesium casting	Antioxidant	Provide protective film above molten metal	Prevent oxidation of molten metal surface for safety reasons	Safety	ECHA (2023a)
Fire suppressants	Total flooding agent	Insulator	Prevent the flow of electricity	Protection of user during handling	Effectiveness and safety	ECHA (2023a)
Fire suppressants	Total flooding agent	Fire extinguishing agent	Aids to slow-down combustion without leaving non-volatile residues	Avoid potential damage to human health or specific itmes which could be caused by conventional extinguishing agents	Effectiveness and safety	ECHA (2023a)
Fire suppressants	Total flooding agent	Fire extinguishing agent	Aids to slow-down combustion without leaving non-volatile residues	Estinguish fire	Effectiveness and safety	ECHA (2023a)
Fire suppressants	Streaming agent	Insulator	Prevent the flow of electricity	Protection of user during handling	Effectiveness and safety	ECHA (2023a)
Fire suppressants	Streaming agent	Fire extinguishing agent	Aids to slow-down combustion without leaving non-volatile residues	Avoid potential damage to human health or specific itmes which could be caused by conventional extinguishing agents	Effectiveness and safety	ECHA (2023a)
Fire suppressants	Streaming agent	Fire extinguishing agent	Aids to slow-down combustion without leaving non-volatile residues	Estinguish fire	Effectiveness and safety	ECHA (2023a)
Foam blowing agents	Rigid polyurethane foam	Foamant	Ensure expansion of insulating foams	Ensure thermal insulation (e.g. for refrigeraotrs, freezers, cold rooms)	Safe to use in closed environments, effectiveness	ECHA (2023a)
Foam blowing agents	Rigid polyurethane boardstock and panels	Foamant	Ensure expansion of insulating foams	Ensure thermal insulation for residential and commercial constructions applications	Safe to use in closed environments, effectiveness	ECHA (2023a)
Foam blowing agents	Rigid polyurethane pipe-in-pipe and block foam	Foamant	Ensure expansion of insulating foams	Prevent pipes (e.g. district water pipes) from freezing and cracking	Safe to use in closed environments, effectiveness	ECHA (2023a)
Foam blowing agents	Rigid polyurethane spray foam	Foamant	Ensure expansion of insulating foams	Ensure thermal insulation for structures with difficult access (e.g. around windows and doors, around pipes)	Safe to use in closed environments, effectiveness	ECHA (2023a)
Foam blowing agents	Extruded polystyrene foam (XPS)	Foamant	Ensure expansion of insulating foams	Ensure thermal insulation for residential and commercial constructions applications	Safe to use in closed environments, effectiveness	ECHA (2023a)
Foam blowing agents	Polyurethane integral skin	Foamant	Ensure expansion of insulating foams	Provide thermal insulation to consumer products (e.g. cushions, mattresses)	Safe to use in closed environments, effectiveness	ECHA (2023a)
Foam blowing agents	Phenolic foam	Foamant	Ensure expansion of insulating foams	Provide thermal insulation mainly for industrial heating and ventilation applications	Safe to use in closed environments, effectiveness	ECHA (2023a)
Foam blowing agents	Rigid closed-cell PU/PIR insulation foam	Foamant	Ensure expansion of insulating foams	Prevent pipes (e.g. district water pipes) from freezing and cracking	Safe to use in closed environments, effectiveness	ECHA (2023a)
Other	Immersion cooling of electronics	Heat transferring agent	Remove heat from components	Reduce the need for interface materials, heat sinks, fans or other cooling methods	Effectiveness and safety	ECHA (2023a)
Other	Preservation of cultural paper-based materials	Solvent	Dissolve other substance to form uniformly dispersed mixture	Prevent acid corrosion and preserve the object without degrading ink, binding materials, glue or discolour paper	Completely chemically inert	ECHA (2023a)
Other	Plasma coating of HDPE	Unclear	Unclear	Unclear
Other	Immersion cooling of electronics	Heat transferring agent	Remove heat from components	Reduce the need for interface materials, heat sinks, fans or other cooling methods	Effectiveness and safety	ECHA (2023a)
Other	Preservation of cultural paper-based materials	Solvent	Dissolve other substance to form uniformly dispersed mixture	Prevent acid corrosion and preserve the object without degrading ink, binding materials, glue or discolour paper	Completely chemically inert	ECHA (2023a)
Propellants	Consumer propellant	Propellants, non-motive (blowing agents)	Expel products from a pressurized container	Expel content from its container	Maintain constant pressure and consistent droplet size and spray rate	ECHA (2023a)
Propellants	Commercial and industrial uses	Propellants, non-motive (blowing agents)	Expel products from a pressurized container	Expel content from its container	Maintain constant pressure and consistent droplet size and spray rate	ECHA (2023a)
Refrigeration and heat pumps	Domestic refrigeration	Heat transferring agent	Remove heat from a space	Preservation of goods in cool temperature (e.g. food in refrigerator, freezers)	Effectiveness, energy efficiency and safety	ECHA (2023a)
Refrigeration and heat pumps	Commercial refrigeration	Heat transferring agent	Remove heat from a space	Preservation of goods in cool temperature (e.g. food in refrigerator, freezers)	Effectiveness, energy efficiency and safety	ECHA (2023a)
Refrigeration and heat pumps	Industrial refrigeration	Heat transferring agent	Remove heat from a space	Storage at extremly low temperature (e.g. -40 Celsius) throughout supply chain (e.g. vaccines, biopharmaceutical manufacturing)	Effectiveness, energy efficiency and safety	ECHA (2023a)
Refrigeration and heat pumps	Transport refrigeration	Heat transferring agent	Remove heat from a space	Preservation of goods during transportation	Effectiveness, energy efficiency and safety	ECHA (2023a)
Refrigeration and heat pumps	Mobile air conditioning	Heat transferring agent	Remove heat from a space	Cool the interiors of transportation modes (e.g. cars, trains, trucks)	Effectiveness, energy efficiency and safety	ECHA (2023a)
Refrigeration and heat pumps	Domestic, commercial and industrial air conditioning	Heat transferring agent	Remove heat from a space	Cool the interiors of buildings	Effectiveness, energy efficiency and safety	ECHA (2023a)
Refrigeration and heat pumps	Domestic and commercial heat pumps	Heat transferring agent	Provide heat to a space	Increase temperature in a building	Effectiveness, energy efficiency and safety	ECHA (2023a)
Refrigeration and heat pumps	Heat pumps for clothes dryers	Heat transferring agent	Provide heat to a space	Increase tempareture in clothes dryers	Effectiveness, energy efficiency and safety	ECHA (2023a)
Refrigeration and heat pumps	Electronics cooling, heat exchanger part	Heat transferring agent	Transfer heat	Cool down electronic elements (e.g. batteries in cars, data centers)	Effectiveness, energy efficiency and safety	ECHA (2023a)
Refrigeration and heat pumps	Military applications	Heat transferring agent	Transfer heat	Cool down electronic elements (e.g. batteries in cars, data centers)	Effectiveness, energy efficiency and safety	ECHA (2023a)
Solvent	Precision & electronics cleaning, commercial & industrial cleaning	Solvent	Aid in oil cleansing power and facilitate removal of particulates	Remove oil, grease, particulates and dust during cleaning industrial metal parts, electronics and during various lubrication processes	Cost of substances, non-flammability, thermal and chemical stability, dielectric properties (poor electrical conductance meaning that they can be used safely in contact with electronics), compatibility with dissolved materials, low surface tension and viscosity, high liquid density, and low toxicity	ECHA (2023a)
Solvent	Precision & electronics cleaning, commercial & industrial cleaning	Solvent	Aid in oil cleansing power and facilitate removal of particulates	Ensure to meet strict cleaning and safety standards	Cost of substances, non-flammability, thermal and chemical stability, dielectric properties (poor electrical conductance meaning that they can be used safely in contact with electronics), compatibility with dissolved materials, low surface tension and viscosity, high liquid density, and low toxicity	ECHA (2023a)
Solvent	Carrier solvent & lubricants	Solvent	Aid dispersion of components	Ensure smooth coatings of lubricants, silicones, adhesives or other materials	Cost of substances, non-flammability, thermal and chemical stability, dielectric properties (poor electrical conductance meaning that they can be used safely in contact with electronics), compatibility with dissolved materials, low surface tension and viscosity, high liquid density, and low toxicity	ECHA (2023a)
Solvent	3D printing processing liquid	Solvent	Dissolve other ingredients	Ensure removal of binding agent prior to sintering in 3D printing of metals	Cost of substances, non-flammability, thermal and chemical stability, dielectric properties (poor electrical conductance meaning that they can be used safely in contact with electronics), compatibility with dissolved materials, low surface tension and viscosity, high liquid density, and low toxicity	ECHA (2023a)
Solvent	Precision & electronics cleaning, commercial & industrial cleaning	Heat transferring agent	Transfer heat	Ensure to control the temperature	Cost of substances, non-flammability, thermal and chemical stability, dielectric properties (poor electrical conductance meaning that they can be used safely in contact with electronics), compatibility with dissolved materials, low surface tension and viscosity, high liquid density, and low toxicity	ECHA (2023a)
Solvent	Carrier solvent & lubricants	Heat transferring agent	Transfer heat	Ensure to control the temperature	Cost of substances, non-flammability, thermal and chemical stability, dielectric properties (poor electrical conductance meaning that they can be used safely in contact with electronics), compatibility with dissolved materials, low surface tension and viscosity, high liquid density, and low toxicity	ECHA (2023a)
Solvent	3D printing processing liquid	Heat transferring agent	Transfer heat	Ensure to control the temperature	Cost of substances, non-flammability, thermal and chemical stability, dielectric properties (poor electrical conductance meaning that they can be used safely in contact with electronics), compatibility with dissolved materials, low surface tension and viscosity, high liquid density, and low toxicity	ECHA (2023a)

## Sheet: SI-8.3
Table SI-8.3: List of alternatives to PFAS used as fluorinated gases
This table lists identified alternatives to PFAS used as fluorinated gases as of April 2024.
Source	ECHA (2023b)	Annex E to the Annex XV Restriction report on proposal for restriction on PFAS. https://echa.europa.eu/registry-of-restriction-intentions/-/dislist/details/0b0236e18663449b (Version from 2023.05.22)
	Exponent International (2021)	Application of Fluorinated Gases (F-Gases) in the European Economic Area. https://www.miljodirektoratet.no/publikasjoner/2021/juli-2021/application-of-fluorinated-gases-f-gases-in-the-european-economic-area/. (Last accessed: 2023.07.06)
	UN CT CN (2009)	UN Climate Technology Centre & Network (2009). Natural Foam Blowing Agents: Sustainable Ozone- and Climate-Friendly alternatives to HCFCs. https://www.ctc-n.org/sites/www.ctc-n.org/files/resources/giz2009-en-natural-foam-blowing-agents.pdf (Last accessed: 2023.07.05)
	UNEP (2018a)	UNEP (2018a) Montreal Protocol on Substances that Deplete the Ozone Layer: 2018 Report of the Refrigeration, Air Conditioning and Heat Pumps - Technical Options Committee. United Nations Environment Programme. https://ozone.unep.org/sites/default/files/2019-04/RTOC-assessment-report-2018_0.pdf (Last accessed: 2023.07.06)
	UNEP (2018b)	UNEP (2018b) Montreal Protocol on Substances that Deplete the Ozone Layer: 2018 Report of Medical and Chemicals: Technical Options Commitee. United Nations Environment Programme. https://ozone.unep.org/sites/default/files/2019-04/MCTOC-Assessment-Report-2018.pdf(Last accessed: 2023.09.19)
sub-use	applications	substance name	Alternative type	General chemistry	cas	PBT assessment	CLP classification	Flagged (as of 01/2022)	change in functionality	market uptake	primary source	secondary source	tertiary source
Refrigeration and heat pumps	Domestic refrigeration	Isobutane	Alternative substance	General Synthetic Organic Compound	75-28-5	Not fulfilling PBT & vPvB criteria	Flam. Gas 1; Press. Gas	KEMI; Trade Union; UBA; SDSC; Cosmetic Products Prohibited Substances	All temperature level can be reached	Alternative already available on the market	ECHA (2023b)	UNEP (2018a)
Refrigeration and heat pumps	Domestic refrigeration	n-butane	Alternative substance	General Synthetic Organic Compound	106-97-8	Not fulfilling PBT & vPvB criteria	Flam. Gas 1; Press. Gas	KEMI; Trade Union; UBA; SDSC; Cosmetic Products Prohibited Substances	All temperature level can be reached	Alternative already available on the market	ECHA (2023b)	UNEP (2018a)
Refrigeration and heat pumps	Domestic refrigeration	Propane	Alternative substance	General Synthetic Organic Compound	74-98-6	Not fulfilling PBT & vPvB criteria	Flam. Gas 1; Press. Gas	Trade Union	All temperature level can be reached	Alternative already available on the market	ECHA (2023b)	UNEP (2018a)
Refrigeration and heat pumps	Domestic refrigeration	Not in-kind refrigeration cycles (Absorption refrigeration, thermoelectric refrigeration Stirling cycle and magnetic refrigeration)	Alternative technology	Not determined	-	Not assessed	Not assessed	Not assessed	All temperature level can be reached	Alternative already available on the market	ECHA (2023b)	UNEP (2018a)
Refrigeration and heat pumps	Domestic refrigeration	Not in-kind refrigeration: Advanced cool box storage	Alternative technology	Not determined	-	Not assessed	Not assessed	Not assessed	All temperature level can be reached	Alternative already available on the market	ECHA (2023b)	UNEP (2018a)
Refrigeration and heat pumps	Commercial refrigeration	Carbon dioxide	Alternative substance	Natural-based Compounds and Derivatives	124-38-9	No data found	Press. Gas (Comp.); Press. Gas (Ref. Liq.)	BPR non-approved	All temperature level can be reached	Alternative already available on the market	ECHA (2023b)	UNEP (2018a)
Refrigeration and heat pumps	Commercial refrigeration	NH3 refrigerant	Alternative substance	Natural-based Compounds and Derivatives	7664-41-7	Not applicable	Flam. Gas 2; Press. Gas; Acute Tox. 3; Skin Corr. 1B; Aquatic Acute 1	Canadian EPA; US EPA; TURA; Bluesign	All temperature level can be reached	Transition is taking place.	ECHA (2023b)	UNEP (2018a)
Refrigeration and heat pumps	Commercial refrigeration	Carbon dioxide	Alternative substance	Natural-based Compounds and Derivatives	124-38-9	No data found	Press. Gas (Comp.); Press. Gas (Ref. Liq.)	BPR non-approved	All temperature level can be reached	Transition is taking place.	ECHA (2023b)	UNEP (2018a)
Refrigeration and heat pumps	Commercial refrigeration	Nitrogen	Alternative substance	Natural-based Compounds and Derivatives	7727-37-9	Not applicable	Press. Gas (Comp.); Press. Gas (Ref. Liq.)	NO	All temperature level can be reached	Transition is taking place.	ECHA (2023b)	UNEP (2018a)
Refrigeration and heat pumps	Commercial refrigeration	Isobutane	Alternative substance	General Synthetic Organic Compound	75-28-5	Not fulfilling PBT & vPvB criteria	Flam. Gas 1; Press. Gas	KEMI; Trade Union; UBA; SDSC; Cosmetic Products Prohibited Substances	All temperature level can be reached	Transition is taking place.	ECHA (2023b)	UNEP (2018a)
Refrigeration and heat pumps	Commercial refrigeration	n-butane	Alternative substance	General Synthetic Organic Compound	106-97-8	Not fulfilling PBT & vPvB criteria	Flam. Gas 1; Press. Gas	KEMI; Trade Union; UBA; SDSC; Cosmetic Products Prohibited Substances	All temperature level can be reached	Transition is taking place.	ECHA (2023b)	UNEP (2018a)
Refrigeration and heat pumps	Commercial refrigeration	Propane	Alternative substance	General Synthetic Organic Compound	74-98-6	Not fulfilling PBT & vPvB criteria	Flam. Gas 1; Press. Gas	Trade Union	All temperature level can be reached	Transition is taking place.	ECHA (2023b)	UNEP (2018a)
Refrigeration and heat pumps	Industrial refrigeration	Carbon dioxide	Alternative substance	Natural-based Compounds and Derivatives	124-38-9	No data found	Press. Gas (Comp.); Press. Gas (Ref. Liq.)	BPR non-approved	All temperature level can be reached	Transition is taking place.	ECHA (2023b)	UNEP (2018a)
Refrigeration and heat pumps	Industrial refrigeration	NH3 refrigerant	Alternative substance	Natural-based Compounds and Derivatives	7664-41-7	Not applicable	Flam. Gas 2; Press. Gas; Acute Tox. 3; Skin Corr. 1B; Aquatic Acute 1	Canadian EPA; US EPA; TURA; Bluesign	All temperature level can be reached	System in placed for many years.	ECHA (2023b)	UNEP (2018a)
Refrigeration and heat pumps	Industrial refrigeration	Carbon dioxide	Alternative substance	Natural-based Compounds and Derivatives	124-38-9	No data found	Press. Gas (Comp.); Press. Gas (Ref. Liq.)	BPR non-approved	All temperature level can be reached	Transition is taking place.	ECHA (2023b)	UNEP (2018a)
Refrigeration and heat pumps	Industrial refrigeration	Nitrogen	Alternative substance	Natural-based Compounds and Derivatives	7727-37-9	Not applicable	Press. Gas (Comp.); Press. Gas (Ref. Liq.)	NO	All temperature level can be reached	Transition is taking place.	ECHA (2023b)	UNEP (2018a)
Refrigeration and heat pumps	Industrial refrigeration	Isobutane	Alternative substance	General Synthetic Organic Compound	75-28-5	Not fulfilling PBT & vPvB criteria	Flam. Gas 1; Press. Gas	KEMI; Trade Union; UBA; SDSC; Cosmetic Products Prohibited Substances	All temperature level can be reached	Transition is taking place.	ECHA (2023b)	UNEP (2018a)
Refrigeration and heat pumps	Industrial refrigeration	n-butane	Alternative substance	General Synthetic Organic Compound	106-97-8	Not fulfilling PBT & vPvB criteria	Flam. Gas 1; Press. Gas	KEMI; Trade Union; UBA; SDSC; Cosmetic Products Prohibited Substances	All temperature level can be reached	Transition is taking place.	ECHA (2023b)	UNEP (2018a)
Refrigeration and heat pumps	Industrial refrigeration	Propane	Alternative substance	General Synthetic Organic Compound	74-98-6	Not fulfilling PBT & vPvB criteria	Flam. Gas 1; Press. Gas	Trade Union	All temperature level can be reached	Transition is taking place.	ECHA (2023b)	UNEP (2018a)
Refrigeration and heat pumps	Domestic and commercial heat pumps	Carbon dioxide	Alternative substance	Natural-based Compounds and Derivatives	124-38-9	No data found	Press. Gas (Comp.); Press. Gas (Ref. Liq.)	BPR non-approved	Loss of efficicency.Mainly suitable for higher supply temperatures.		ECHA (2023b)	UNEP (2018a)
Refrigeration and heat pumps	Domestic and commercial heat pumps	NH3 refrigerant	Alternative substance	Natural-based Compounds and Derivatives	7664-41-7	Not applicable	Flam. Gas 2; Press. Gas; Acute Tox. 3; Skin Corr. 1B; Aquatic Acute 1	Canadian EPA; US EPA; TURA; Bluesign	Particularly interesting for industrial heat pumps applications. Concerns for safety reasons (e.g. flammability).	Viable option for large scale, already in use.	ECHA (2023b)	UNEP (2018a)
Refrigeration and heat pumps	Domestic and commercial heat pumps	Isobutane	Alternative substance	General Synthetic Organic Compound	75-28-5	Not fulfilling PBT & vPvB criteria	Flam. Gas 1; Press. Gas	KEMI; Trade Union; UBA; SDSC; Cosmetic Products Prohibited Substances	Concerns for safety reasons (e.g. flammability). Suitable for smaller heat pumps (e.g. domestic)		ECHA (2023b)	UNEP (2018a)
Refrigeration and heat pumps	Domestic and commercial heat pumps	n-butane	Alternative substance	General Synthetic Organic Compound	106-97-8	Not fulfilling PBT & vPvB criteria	Flam. Gas 1; Press. Gas	KEMI; Trade Union; UBA; SDSC; Cosmetic Products Prohibited Substances	Concerns for safety reasons (e.g. flammability). Suitable for smaller heat pumps (e.g. domestic)		ECHA (2023b)	UNEP (2018a)
Refrigeration and heat pumps	Domestic and commercial heat pumps	Propane	Alternative substance	General Synthetic Organic Compound	74-98-6	Not fulfilling PBT & vPvB criteria	Flam. Gas 1; Press. Gas	Trade Union	Concerns for safety reasons (e.g. flammability). Suitable for smaller heat pumps (e.g. domestic)		ECHA (2023b)	UNEP (2018a)
Refrigeration and heat pumps	Heat pumps for clothes dryers	Carbon dioxide	Alternative substance	Natural-based Compounds and Derivatives	124-38-9	No data found	Press. Gas (Comp.); Press. Gas (Ref. Liq.)	BPR non-approved	All temperature level can be reached		ECHA (2023b)	UNEP (2018a)
Refrigeration and heat pumps	Heat pumps for clothes dryers	NH3 refrigerant	Alternative substance	Natural-based Compounds and Derivatives	7664-41-7	Not applicable	Flam. Gas 2; Press. Gas; Acute Tox. 3; Skin Corr. 1B; Aquatic Acute 1	Canadian EPA; US EPA; TURA; Bluesign	All temperature level can be reached		ECHA (2023b)	UNEP (2018a)
Refrigeration and heat pumps	Heat pumps for clothes dryers	Carbon dioxide	Alternative substance	Natural-based Compounds and Derivatives	124-38-9	No data found	Press. Gas (Comp.); Press. Gas (Ref. Liq.)	BPR non-approved	All temperature level can be reached		ECHA (2023b)	UNEP (2018a)
Refrigeration and heat pumps	Heat pumps for clothes dryers	Nitrogen	Alternative substance	Natural-based Compounds and Derivatives	7727-37-9	Not applicable	Press. Gas (Comp.); Press. Gas (Ref. Liq.)	NO	All temperature level can be reached		ECHA (2023b)	UNEP (2018a)
Refrigeration and heat pumps	Heat pumps for clothes dryers	Isobutane	Alternative substance	General Synthetic Organic Compound	75-28-5	Not fulfilling PBT & vPvB criteria	Flam. Gas 1; Press. Gas	KEMI; Trade Union; UBA; SDSC; Cosmetic Products Prohibited Substances	All temperature level can be reached		ECHA (2023b)	UNEP (2018a)
Refrigeration and heat pumps	Heat pumps for clothes dryers	n-butane	Alternative substance	General Synthetic Organic Compound	106-97-8	Not fulfilling PBT & vPvB criteria	Flam. Gas 1; Press. Gas	KEMI; Trade Union; UBA; SDSC; Cosmetic Products Prohibited Substances	All temperature level can be reached		ECHA (2023b)	UNEP (2018a)
Refrigeration and heat pumps	Heat pumps for clothes dryers	Propane	Alternative substance	General Synthetic Organic Compound	74-98-6	Not fulfilling PBT & vPvB criteria	Flam. Gas 1; Press. Gas	Trade Union	All temperature level can be reached		ECHA (2023b)	UNEP (2018a)
Refrigeration and heat pumps	Domestic, commercial and industrial air conditioning	Carbon dioxide	Alternative substance	Natural-based Compounds and Derivatives	124-38-9	No data found	Press. Gas (Comp.); Press. Gas (Ref. Liq.)	BPR non-approved	All temperature level can be reached		ECHA (2023b)	UNEP (2018a)
Refrigeration and heat pumps	Domestic, commercial and industrial air conditioning	NH3 refrigerant	Alternative substance	Natural-based Compounds and Derivatives	7664-41-7	Not applicable	Flam. Gas 2; Press. Gas; Acute Tox. 3; Skin Corr. 1B; Aquatic Acute 1	Canadian EPA; US EPA; TURA; Bluesign	All temperature level can be reached		ECHA (2023b)	UNEP (2018a)
Refrigeration and heat pumps	Domestic, commercial and industrial air conditioning	Carbon dioxide	Alternative substance	Natural-based Compounds and Derivatives	124-38-9	No data found	Press. Gas (Comp.); Press. Gas (Ref. Liq.)	BPR non-approved	All temperature level can be reached		ECHA (2023b)	UNEP (2018a)
Refrigeration and heat pumps	Domestic, commercial and industrial air conditioning	Nitrogen	Alternative substance	Natural-based Compounds and Derivatives	7727-37-9	Not applicable	Press. Gas (Comp.); Press. Gas (Ref. Liq.)	NO	All temperature level can be reached		ECHA (2023b)	UNEP (2018a)
Refrigeration and heat pumps	Domestic, commercial and industrial air conditioning	Isobutane	Alternative substance	General Synthetic Organic Compound	75-28-5	Not fulfilling PBT & vPvB criteria	Flam. Gas 1; Press. Gas	KEMI; Trade Union; UBA; SDSC; Cosmetic Products Prohibited Substances	All temperature level can be reached		ECHA (2023b)	UNEP (2018a)
Refrigeration and heat pumps	Domestic, commercial and industrial air conditioning	n-butane	Alternative substance	General Synthetic Organic Compound	106-97-8	Not fulfilling PBT & vPvB criteria	Flam. Gas 1; Press. Gas	KEMI; Trade Union; UBA; SDSC; Cosmetic Products Prohibited Substances	All temperature level can be reached		ECHA (2023b)	UNEP (2018a)
Refrigeration and heat pumps	Domestic, commercial and industrial air conditioning	Propane	Alternative substance	General Synthetic Organic Compound	74-98-6	Not fulfilling PBT & vPvB criteria	Flam. Gas 1; Press. Gas	Trade Union	All temperature level can be reached		ECHA (2023b)	UNEP (2018a)
Refrigeration and heat pumps	Transport refrigeration	Carbon dioxide	Alternative substance	Natural-based Compounds and Derivatives	124-38-9	No data found	Press. Gas (Comp.); Press. Gas (Ref. Liq.)	BPR non-approved	High working pressure and poor performance in hot climates makes it less efficient and too costly.	Not fully implemented yet, especially for transport on long distances	ECHA (2023b)	UNEP (2018a)
Refrigeration and heat pumps	Transport refrigeration	NH3 refrigerant	Alternative substance	Natural-based Compounds and Derivatives	7664-41-7	Not applicable	Flam. Gas 2; Press. Gas; Acute Tox. 3; Skin Corr. 1B; Aquatic Acute 1	Canadian EPA; US EPA; TURA; Bluesign		Not fully implemented yet, especially for transport on long distances	ECHA (2023b)	UNEP (2018a)
Refrigeration and heat pumps	Transport refrigeration	Nitrogen	Alternative substance	Natural-based Compounds and Derivatives	7727-37-9	Not applicable	Press. Gas (Comp.); Press. Gas (Ref. Liq.)	NO		Not fully implemented yet, especially for transport on long distances	ECHA (2023b)	UNEP (2018a)
Refrigeration and heat pumps	Transport refrigeration	Isobutane	Alternative substance	General Synthetic Organic Compound	75-28-5	Not fulfilling PBT & vPvB criteria	Flam. Gas 1; Press. Gas	KEMI; Trade Union; UBA; SDSC; Cosmetic Products Prohibited Substances	Applicability limited due to safety concerns (e.g. high flammability)	Not fully implemented yet, more test needed	ECHA (2023b)	UNEP (2018a)
Refrigeration and heat pumps	Transport refrigeration	n-butane	Alternative substance	General Synthetic Organic Compound	106-97-8	Not fulfilling PBT & vPvB criteria	Flam. Gas 1; Press. Gas	KEMI; Trade Union; UBA; SDSC; Cosmetic Products Prohibited Substances	Applicability limited due to safety concerns (e.g. high flammability)	Not fully implemented yet, more test needed	ECHA (2023b)	UNEP (2018a)
Refrigeration and heat pumps	Transport refrigeration	Propane	Alternative substance	General Synthetic Organic Compound	74-98-6	Not fulfilling PBT & vPvB criteria	Flam. Gas 1; Press. Gas	Trade Union	Applicability limited due to safety concerns (e.g. high flammability)	Not fully implemented yet, more test needed	ECHA (2023b)	UNEP (2018a)
Refrigeration and heat pumps	Mobile air conditioning	Carbon dioxide	Alternative substance	Natural-based Compounds and Derivatives	124-38-9	No data found	Press. Gas (Comp.); Press. Gas (Ref. Liq.)	BPR non-approved	Suitable for electric vehicles and combustion engine with electric compressors only. Unsuitable for combustion engine with mechanical compressor.	Already available and in use. Suitability of alternative has not been proven for use in trucks	ECHA (2023b)	UNEP (2018a)
Refrigeration and heat pumps	Mobile air conditioning	Propane	Alternative substance	General Synthetic Organic Compound	74-98-6	Not fulfilling PBT & vPvB criteria	Flam. Gas 1; Press. Gas	Trade Union	Feasibility currently being explored	Not on the market yet	ECHA (2023b)	UNEP (2018a)
Refrigeration and heat pumps	Mobile air conditioning	Air	Alternative substance	Natural-based Compounds and Derivatives	-	Not assessed	Not assessed	Not assessed	All temperature level can be reached	Already in use in trains and aircraft	ECHA (2023b)	UNEP (2018a)
Refrigeration and heat pumps	Mobile air conditioning	Elastocaloric cooling	Alternative process	Not determined	-	Not assessed	Not assessed	Not assessed	Currently in testing	Not on the market yet	ECHA (2023b)	UNEP (2018a)
Refrigeration and heat pumps	Military applications	No potential alternative identified	No alternative identified	No alternative identified	No alternative identified	No alternative identified	No alternative identified	No alternative identified	No alternative identified	No alternative identified
Other	Immersion cooling of electronics	NH3 refrigerant	Alternative substance	Natural-based Compounds and Derivatives	7664-41-7	Not applicable	Flam. Gas 2; Press. Gas; Acute Tox. 3; Skin Corr. 1B; Aquatic Acute 1	Canadian EPA; US EPA; TURA; Bluesign	All temperature level can be reached	In place for many years for industrial applications	ECHA (2023b)	UNEP (2018a)
Other	Immersion cooling of electronics	Isobutane	Alternative substance	General Synthetic Organic Compound	75-28-5	Not fulfilling PBT & vPvB criteria	Flam. Gas 1; Press. Gas	KEMI; Trade Union; UBA; SDSC; Cosmetic Products Prohibited Substances	All temperature level can be reached	Hydrocarbons alternatives widely use	ECHA (2023b)	UNEP (2018a)
Other	Immersion cooling of electronics	n-butane	Alternative substance	General Synthetic Organic Compound	106-97-8	Not fulfilling PBT & vPvB criteria	Flam. Gas 1; Press. Gas	KEMI; Trade Union; UBA; SDSC; Cosmetic Products Prohibited Substances	All temperature level can be reached	Hydrocarbons alternatives widely use	ECHA (2023b)	UNEP (2018a)
Other	Immersion cooling of electronics	Mineral oils	Alternative material	Inorganic Compound	-	Not assessed	Not assessed	Not assessed	Suitable alternative for immersion cooling of electronic components	Not used currently, but possible future use	ECHA (2023b)
Other	Immersion cooling of electronics	Synthetic oils	Alternative material	Unknown	-	Not assessed	Not assessed	Not assessed	Suitable alternative for immersion cooling of electronic components	Not used currently, but possible future use	ECHA (2023b)
Other	Immersion cooling of electronics	Natural oils	Alternative material	Natural-based Compounds and Derivatives	-	Not assessed	Not assessed	Not assessed	Suitable alternative for immersion cooling of electronic components	Not used currently, but possible future use	ECHA (2023b)
Other	Immersion cooling of electronics	Propane	Alternative substance	General Synthetic Organic Compound	74-98-6	Not fulfilling PBT & vPvB criteria	Flam. Gas 1; Press. Gas	Trade Union	All temperature level can be reached	Hydrocarbons alternatives widely use	ECHA (2023b)	UNEP (2018b)
Foam blowing agents	Rigid polyurethane foam	Cyclopentane	Alternative substance	General Synthetic Organic Compound	287-92-3	Not fulfilling PBT & vPvB criteria	Flam. Liq. 2; Aquatic Chronic 3	SIN List; Trade Union; SDSC	Loss in thermal insulation performance	Already in use	ECHA (2023b)	UN CTCN (2009)
Foam blowing agents	Rigid polyurethane foam	Iso-pentane	Alternative substance	General Synthetic Organic Compound	78-78-4	Not fulfilling PBT & vPvB criteria	Flam. Liq. 1; Asp. Tox. 1; STOT SE 3; Aquatic Chronic 2	NO	Loss in thermal insulation performance	Already in use	ECHA (2023b)	UN CTCN (2009)
Foam blowing agents	Rigid polyurethane foam	n-pentane	Alternative substance	General Synthetic Organic Compound	109-66-0	Not fulfilling PBT & vPvB criteria	Flam. Liq. 2; Asp. Tox. 1; STOT SE 3; Aquatic Chronic 2	Bluesign	Loss in thermal insulation performance	Already in use	ECHA (2023b)	UN CTCN (2009)
Foam blowing agents	Rigid polyurethane foam	2-chloropropane	Alternative substance	General Synthetic Organic Compound	75-29-6	Not fulfilling PBT & vPvB criteria	Flam. Gas 1; Press. Gas	KEMI	Loss in thermal insulation performance	Already in use	ECHA (2023b)	UN CTCN (2009)
Foam blowing agents	Rigid polyurethane foam	Carbon dioxide	Alternative substance	Natural-based Compounds and Derivatives	124-38-9	No data found	Press. Gas (Comp.); Press. Gas (Ref. Liq.)	BPR non-approved	Loss in thermal insulation performance	Already in use	ECHA (2023b)	UN CTCN (2009)
Foam blowing agents	Rigid polyurethane foam	Water blown foams	Alternative product	Natural-based Compounds and Derivatives	7732-18-5	No data found	Not classified	NO	Loss in insulation capability and dimensional stability	Already in use	ECHA (2023b)	UN CTCN (2009)
Foam blowing agents	Rigid polyurethane foam	Fiberglass	Alternative material	Inorganic Compound	65997-17-3	Inorganic	Carc. 1B	Cosmetic products prohibited substances	Loss in thermal insulation performance	Already in use	Exponent International (2021)
Foam blowing agents	Rigid polyurethane foam	Mineral wool	Alternative material	Inorganic Compound	-	No data found	Not assessed	Not assessed	Loss in thermal insulation performance	Already in use	Exponent International (2021)
Foam blowing agents	Rigid polyurethane foam	Cellulose	Alternative material	Natural-based Compounds and Derivatives	-	No data found	Not assessed	Not assessed	Loss in thermal insulation performance	Already in use	Exponent International (2021)
Foam blowing agents	Rigid polyurethane foam	Cotton	Alternative material	Natural-based Compounds and Derivatives	-	No data found	Not assessed	Not assessed	Loss in thermal insulation performance	Already in use	Exponent International (2021)
Foam blowing agents	Rigid polyurethane foam	Sheep's wool	Alternative material	Natural-based Compounds and Derivatives	-	No data found	Not assessed	Not assessed	Loss in thermal insulation performance	Already in use	Exponent International (2021)
Foam blowing agents	Rigid polyurethane foam	Straw	Alternative material	Natural-based Compounds and Derivatives	-	No data found	Not assessed	Not assessed	Loss in thermal insulation performance	Already in use	Exponent International (2021)
Foam blowing agents	Rigid polyurethane foam	Hemp	Alternative material	Natural-based Compounds and Derivatives	-	No data found	Not assessed	Not assessed	Loss in thermal insulation performance	Already in use	Exponent International (2021)
Foam blowing agents	Rigid polyurethane foam	Cementitious foam	Alternative material	General Synthetic Organic Compound	-	No data found	Not assessed	Not assessed	Loss in thermal insulation performance	Already in use	Exponent International (2021)
Foam blowing agents	Rigid polyurethane boardstock and panels	Cyclopentane	Alternative substance	General Synthetic Organic Compound	287-92-3	Not fulfilling PBT & vPvB criteria	Flam. Liq. 2; Aquatic Chronic 3	SIN List; Trade Union; SDSC	Loss in thermal insulation performance	Already in use	ECHA (2023b)	UN CTCN (2009)
Foam blowing agents	Rigid polyurethane boardstock and panels	Iso-pentane	Alternative substance	General Synthetic Organic Compound	78-78-4	Not fulfilling PBT & vPvB criteria	Flam. Liq. 1; Asp. Tox. 1; STOT SE 3; Aquatic Chronic 2	NO	Loss in thermal insulation performance	Already in use	ECHA (2023b)	UN CTCN (2009)
Foam blowing agents	Rigid polyurethane boardstock and panels	n-pentane	Alternative substance	General Synthetic Organic Compound	109-66-0	Not fulfilling PBT & vPvB criteria	Flam. Liq. 2; Asp. Tox. 1; STOT SE 3; Aquatic Chronic 2	Bluesign	Loss in thermal insulation performance	Already in use	ECHA (2023b)	UN CTCN (2009)
Foam blowing agents	Rigid polyurethane boardstock and panels	2-chloropropane	Alternative substance	General Synthetic Organic Compound	75-29-6	Not fulfilling PBT & vPvB criteria	Flam. Gas 1; Press. Gas	KEMI	Loss in thermal insulation performance	Already in use	ECHA (2023b)	UN CTCN (2009)
Foam blowing agents	Rigid polyurethane boardstock and panels	Carbon dioxide	Alternative substance	Natural-based Compounds and Derivatives	124-38-9	No data found	Press. Gas (Comp.); Press. Gas (Ref. Liq.)	BPR non-approved	Loss in thermal insulation performance	Already in use	ECHA (2023b)	UN CTCN (2009)
Foam blowing agents	Rigid polyurethane boardstock and panels	Water blown foams	Alternative product	Natural-based Compounds and Derivatives	7732-18-5	No data found	Not classified	NO	Loss in insulation capability and dimensional stability	Already in use	ECHA (2023b)	UN CTCN (2009)
Foam blowing agents	Rigid polyurethane boardstock and panels	Fiberglass	Alternative material	Inorganic Compound	65997-17-3	Inorganic	Carc. 1B	Cosmetic products prohibited substances	Loss in thermal insulation performance	Already in use	Exponent International (2021)
Foam blowing agents	Rigid polyurethane boardstock and panels	Mineral wool	Alternative material	Inorganic Compound	-	No data found	Not assessed	Not assessed	Loss in thermal insulation performance	Already in use	Exponent International (2021)
Foam blowing agents	Rigid polyurethane boardstock and panels	Cellulose	Alternative material	Natural-based Compounds and Derivatives	-	No data found	Not assessed	Not assessed	Loss in thermal insulation performance	Already in use	Exponent International (2021)
Foam blowing agents	Rigid polyurethane boardstock and panels	Cotton	Alternative material	Natural-based Compounds and Derivatives	-	No data found	Not assessed	Not assessed	Loss in thermal insulation performance	Already in use	Exponent International (2021)
Foam blowing agents	Rigid polyurethane boardstock and panels	Sheep's wool	Alternative material	Natural-based Compounds and Derivatives	-	No data found	Not assessed	Not assessed	Loss in thermal insulation performance	Already in use	Exponent International (2021)
Foam blowing agents	Rigid polyurethane boardstock and panels	Straw	Alternative material	Natural-based Compounds and Derivatives	-	No data found	Not assessed	Not assessed	Loss in thermal insulation performance	Already in use	Exponent International (2021)
Foam blowing agents	Rigid polyurethane boardstock and panels	Hemp	Alternative material	Natural-based Compounds and Derivatives	-	No data found	Not assessed	Not assessed	Loss in thermal insulation performance	Already in use	Exponent International (2021)
Foam blowing agents	Rigid polyurethane boardstock and panels	Cementitious foam	Alternative material	General Synthetic Organic Compound	-	No data found	Not assessed	Not assessed	Loss in thermal insulation performance	Already in use	Exponent International (2021)
Foam blowing agents	Rigid polyurethane pipe-in-pipe and block foam	Cyclopentane	Alternative substance	General Synthetic Organic Compound	287-92-3	Not fulfilling PBT & vPvB criteria	Flam. Liq. 2; Aquatic Chronic 3	SIN List; Trade Union; SDSC	Loss in thermal insulation performance	Already in use	ECHA (2023b)	UN CTCN (2009)
Foam blowing agents	Rigid polyurethane pipe-in-pipe and block foam	Iso-pentane	Alternative substance	General Synthetic Organic Compound	78-78-4	Not fulfilling PBT & vPvB criteria	Flam. Liq. 1; Asp. Tox. 1; STOT SE 3; Aquatic Chronic 2	NO	Loss in thermal insulation performance	Already in use	ECHA (2023b)	UN CTCN (2009)
Foam blowing agents	Rigid polyurethane pipe-in-pipe and block foam	n-pentane	Alternative substance	General Synthetic Organic Compound	109-66-0	Not fulfilling PBT & vPvB criteria	Flam. Liq. 2; Asp. Tox. 1; STOT SE 3; Aquatic Chronic 2	Bluesign	Loss in thermal insulation performance	Already in use	ECHA (2023b)	UN CTCN (2009)
Foam blowing agents	Rigid polyurethane pipe-in-pipe and block foam	2-chloropropane	Alternative substance	General Synthetic Organic Compound	75-29-6	Not fulfilling PBT & vPvB criteria	Flam. Gas 1; Press. Gas	KEMI	Loss in thermal insulation performance	Already in use	ECHA (2023b)	UN CTCN (2009)
Foam blowing agents	Rigid polyurethane pipe-in-pipe and block foam	Carbon dioxide	Alternative substance	Natural-based Compounds and Derivatives	124-38-9	No data found	Press. Gas (Comp.); Press. Gas (Ref. Liq.)	BPR non-approved	Loss in thermal insulation performance	Already in use	ECHA (2023b)	UN CTCN (2009)
Foam blowing agents	Rigid polyurethane pipe-in-pipe and block foam	Water blown foams	Alternative product	Natural-based Compounds and Derivatives	7732-18-5	No data found	Not classified	NO	Loss in insulation capability and dimensional stability	Already in use	ECHA (2023b)	UN CTCN (2009)
Foam blowing agents	Rigid polyurethane spray foam	Cyclopentane	Alternative substance	General Synthetic Organic Compound	287-92-3	Not fulfilling PBT & vPvB criteria	Flam. Liq. 2; Aquatic Chronic 3	SIN List; Trade Union; SDSC	Loss in thermal insulation performance	Already in use	ECHA (2023b)	UN CTCN (2009)
Foam blowing agents	Rigid polyurethane spray foam	Iso-pentane	Alternative substance	General Synthetic Organic Compound	78-78-4	Not fulfilling PBT & vPvB criteria	Flam. Liq. 1; Asp. Tox. 1; STOT SE 3; Aquatic Chronic 2	NO	Loss in thermal insulation performance	Already in use	ECHA (2023b)	UN CTCN (2009)
Foam blowing agents	Rigid polyurethane spray foam	n-pentane	Alternative substance	General Synthetic Organic Compound	109-66-0	Not fulfilling PBT & vPvB criteria	Flam. Liq. 2; Asp. Tox. 1; STOT SE 3; Aquatic Chronic 2	Bluesign	Loss in thermal insulation performance	Already in use	ECHA (2023b)	UN CTCN (2009)
Foam blowing agents	Rigid polyurethane spray foam	2-chloropropane	Alternative substance	General Synthetic Organic Compound	75-29-6	Not fulfilling PBT & vPvB criteria	Flam. Gas 1; Press. Gas	KEMI	Loss in thermal insulation performance	Already in use	ECHA (2023b)	UN CTCN (2009)
Foam blowing agents	Rigid polyurethane spray foam	Carbon dioxide	Alternative substance	Natural-based Compounds and Derivatives	124-38-9	No data found	Press. Gas (Comp.); Press. Gas (Ref. Liq.)	BPR non-approved	Loss in thermal insulation performance	Already in use	ECHA (2023b)	UN CTCN (2009)
Foam blowing agents	Rigid polyurethane spray foam	Water blown foams	Alternative product	Natural-based Compounds and Derivatives	7732-18-5	No data found	Not classified	NO	Loss in insulation capability and dimensional stability	Already in use	ECHA (2023b)	UN CTCN (2009)
Foam blowing agents	Extruded polystyrene foam (XPS)	Cyclopentane	Alternative substance	General Synthetic Organic Compound	287-92-3	Not fulfilling PBT & vPvB criteria	Flam. Liq. 2; Aquatic Chronic 3	SIN List; Trade Union; SDSC	Loss in thermal insulation performance	Already in use	ECHA (2023b)	UN CTCN (2009)
Foam blowing agents	Extruded polystyrene foam (XPS)	Iso-pentane	Alternative substance	General Synthetic Organic Compound	78-78-4	Not fulfilling PBT & vPvB criteria	Flam. Liq. 1; Asp. Tox. 1; STOT SE 3; Aquatic Chronic 2	NO	Loss in thermal insulation performance	Already in use	ECHA (2023b)	UN CTCN (2009)
Foam blowing agents	Extruded polystyrene foam (XPS)	n-pentane	Alternative substance	General Synthetic Organic Compound	109-66-0	Not fulfilling PBT & vPvB criteria	Flam. Liq. 2; Asp. Tox. 1; STOT SE 3; Aquatic Chronic 2	Bluesign	Loss in thermal insulation performance	Already in use	ECHA (2023b)	UN CTCN (2009)
Foam blowing agents	Extruded polystyrene foam (XPS)	Isobutane	Alternative substance	General Synthetic Organic Compound	75-28-5	Not fulfilling PBT & vPvB criteria	Flam. Gas 1; Press. Gas	KEMI; Trade Union; UBA; SDSC; Cosmetic Products Prohibited Substances	Require the need for co-blowing agent	Already in use	ECHA (2023b)	UN CTCN (2009)
Foam blowing agents	Extruded polystyrene foam (XPS)	n-butane	Alternative substance	General Synthetic Organic Compound	106-97-8	Not fulfilling PBT & vPvB criteria	Flam. Gas 1; Press. Gas	KEMI; Trade Union; UBA; SDSC; Cosmetic Products Prohibited Substances	Require the need for co-blowing agent	Already in use	ECHA (2023b)	UN CTCN (2009)
Foam blowing agents	Extruded polystyrene foam (XPS)	2-chloropropane	Alternative substance	General Synthetic Organic Compound	75-29-6	Not fulfilling PBT & vPvB criteria	Flam. Gas 1; Press. Gas	KEMI	Loss in thermal insulation performance	Already in use	ECHA (2023b)	UN CTCN (2009)
Foam blowing agents	Extruded polystyrene foam (XPS)	Carbon dioxide	Alternative substance	Natural-based Compounds and Derivatives	124-38-9	No data found	Press. Gas (Comp.); Press. Gas (Ref. Liq.)	BPR non-approved	Loss in thermal insulation performance	Already in use	ECHA (2023b)	UN CTCN (2009)
Foam blowing agents	Extruded polystyrene foam (XPS)	Water blown foams	Alternative product	Natural-based Compounds and Derivatives	7732-18-5	No data found	Not classified	NO	Loss in insulation capability and dimensional stability	Already in use	ECHA (2023b)	UN CTCN (2009)
Foam blowing agents	Extruded polystyrene foam (XPS)	Fiberglass	Alternative material	Inorganic Compound	65997-17-3	Inorganic	Carc. 1B	Cosmetic products prohibited substances	Loss in thermal insulation performance	Already in use	Exponent International (2021)
Foam blowing agents	Extruded polystyrene foam (XPS)	Mineral wool	Alternative material	Inorganic Compound	-	No data found	Not assessed	Not assessed	Loss in thermal insulation performance	Already in use	Exponent International (2021)
Foam blowing agents	Extruded polystyrene foam (XPS)	Cellulose	Alternative material	Natural-based Compounds and Derivatives	-	No data found	Not assessed	Not assessed	Loss in thermal insulation performance	Already in use	Exponent International (2021)
Foam blowing agents	Extruded polystyrene foam (XPS)	Cotton	Alternative material	Natural-based Compounds and Derivatives	-	No data found	Not assessed	Not assessed	Loss in thermal insulation performance	Already in use	Exponent International (2021)
Foam blowing agents	Extruded polystyrene foam (XPS)	Sheep's wool	Alternative material	Natural-based Compounds and Derivatives	-	No data found	Not assessed	Not assessed	Loss in thermal insulation performance	Already in use	Exponent International (2021)
Foam blowing agents	Extruded polystyrene foam (XPS)	Straw	Alternative material	Natural-based Compounds and Derivatives	-	No data found	Not assessed	Not assessed	Loss in thermal insulation performance	Already in use	Exponent International (2021)
Foam blowing agents	Extruded polystyrene foam (XPS)	Hemp	Alternative material	Natural-based Compounds and Derivatives	-	No data found	Not assessed	Not assessed	Loss in thermal insulation performance	Already in use	Exponent International (2021)
Foam blowing agents	Extruded polystyrene foam (XPS)	Cementitious foam	Alternative material	General Synthetic Organic Compound	-	No data found	Not assessed	Not assessed	Loss in thermal insulation performance	Already in use	Exponent International (2021)
Foam blowing agents	Rigid closed-cell PU/PIR insulation foam	No potential alternative identified	No alternative identified	No alternative identified	No alternative identified	No alternative identified	No alternative identified	No alternative identified	No alternative identified	No alternative identified
Solvent	Precision & electronics cleaning, commercial & industrial cleaning	Isopropyl alcohol (IPA)	Alternative substance	General Synthetic Organic Compound	67-63-0	Not fulfilling PBT & vPvB criteria	Flam. Liq. 2; STOT SE 3; Eye Irrit. 2	TURA; Trade Union	Feasibility of alternative highly depends on the precise application.	Already in use	ECHA (2023b)	Exponent International (2021)
Solvent	Precision & electronics cleaning, commercial & industrial cleaning	n-Propyl bromide (nPB)	Alternative substance	General Synthetic Organic Compound	106-94-5	Not fulfilling PBT & vPvB criteria	Flam. Liq. 2; Repr. 1B; STOT SE 3; STOT SE 3; STOT RE 2; Skin Irrit. 2; Eye Irrit. 2	KEMI; REACH Candidate List; REACH Authorisation List; TURA; SIN List; Volvo; UBA; SDSC; Vestas; Cosmetic Products Prohibited Substances; California State	Feasibility of alternative highly depends on the precise application.	Already in use	ECHA (2023b)	Exponent International (2021)
Solvent	Precision & electronics cleaning, commercial & industrial cleaning	Dichloromethane (DCM, Methylene chloride)	Alternative substance	General Synthetic Organic Compound	75-09-2	Not fulfilling PBT & vPvB criteria	Carc. 2	Water Framework Directive; KEMI; Trade Union; UBA; REACH Restriction; Cosmetic Regulation - Prohibited substances	Feasibility of alternative highly depends on the precise application.	Already in use	ECHA (2023b)	Exponent International (2021)
Solvent	Precision & electronics cleaning, commercial & industrial cleaning	Trans-1,2-dichloroethylene	Alternative substance	General Synthetic Organic Compound	156-60-5	Not fulfilling PBT & vPvB criteria	Flam. Liq. 2; Acute Tox. 4 *; Aquatic Chronic 3	TURA; OEKO-TEX	Feasibility of alternative highly depends on the precise application.	Already in use	ECHA (2023b)	Exponent International (2021)
Solvent	Precision & electronics cleaning, commercial & industrial cleaning	Trichloroethylene (TCE)	Alternative substance	General Synthetic Organic Compound	79-01-6	Not fulfilling PBT & vPvB criteria	Carc. 1B; Muta. 2; STOT SE 3; Skin Irrit. 2; Eye Irrit. 2; Aquatic Chronic 3	REACH Candidate List; KEMI; REACH Authorisation List; SIN List; Trade Union; UBA; SDSC; Cosmetic products prohibited substance; EU CMR Directive; GDA	Feasibility of alternative highly depends on the precise application.	Already in use	ECHA (2023b)	Exponent International (2021)
Solvent	Precision & electronics cleaning, commercial & industrial cleaning	Perchloroethylene (PER)	Alternative substance	General Synthetic Organic Compound	127-18-4	Not fulfilling PBT & vPvB criteria	Carc. 2; Aquatic Chronic 2	KEMI; Canada EPA; TURA; SIN List; Trade Union; Volvo; UBA; SDSC; Bluesign; OEKO-TEX; ZDHC; SC Johnson Green List; Cosmetic Products prohibited substances; California State	Feasibility of alternative highly depends on the precise application.	Already in use	ECHA (2023b)	Exponent International (2021)
Solvent	Precision & electronics cleaning, commercial & industrial cleaning	Volatile methyl siloxanes	Alternative substance	Organosilicon Compound	-	Not assessed	Not assessed	Not assessed	Feasibility of alternative highly depends on the precise application.	Already in use	ECHA (2023b)	Exponent International (2021)
Solvent	Precision & electronics cleaning, commercial & industrial cleaning	Hydrocarbons (Hexane)	Alternative substance	General Synthetic Organic Compound	110-54-3	Not fulfilling PBT & vPvB criteria	Flam. Liq. 2; Repr. 2; Asp. Tox. 1; STOT SE 3; STOT RE 2; Skin Irrit. 2; Aquatic Chronic 2	KEMI; TURA; SIN List; Trade Union; Volvo; UBA; SDSC; Bluesign; SC Johnson; EU Cosmetic Products Prohibited Substances; California State	Feasibility of alternative highly depends on the precise application.	Already in use	ECHA (2023b)	Exponent International (2021)
Solvent	Precision & electronics cleaning, commercial & industrial cleaning	Hydrocarbons (Heptane)	Alternative substance	General Synthetic Organic Compound	142-82-5	Not fulfilling PBT & vPvB criteria	Flam. Liq. 2; Asp. Tox. 1; STOT SE 3; Skin Irrit. 2; Aquatic Acute 1; Aquatic Chronic 1	KEMI	Feasibility of alternative highly depends on the precise application.	Already in use	ECHA (2023b)	Exponent International (2021)
Solvent	Precision & electronics cleaning, commercial & industrial cleaning	Hydrocarbons (Benzene)	Alternative substance	General Synthetic Organic Compound	71-43-2	Not fulfilling PBT & vPvB criteria	Flam. Liq. 2; Carc. 1A; Muta. 1B; Asp. Tox. 1; STOT RE 1; Skin Irrit. 2; Eye Irrit. 2	EU water Framework Directive; KEMI; Canada EPA; TURA; SIN List; Trade Union; Volvo; UBA; SDSC; Global Automotive; Bluesign; OEKO-TEX; ZDHC; REACH Restriction list; Sc johnson; Vestas; Cosmetic products prohibited substances; California state; EU CMR Directive; GDA	Feasibility of alternative highly depends on the precise application.	Already in use	ECHA (2023b)	Exponent International (2021)
Solvent	Precision & electronics cleaning, commercial & industrial cleaning	Hydrocarbons (Acetone)	Alternative substance	General Synthetic Organic Compound	67-64-1	Not fulfilling PBT & vPvB criteria	Flam. Liq. 2; STOT SE 3; Eye Irrit. 2	KEMI; TURA; Trade Union; SDSC; Bluesign	Feasibility of alternative highly depends on the precise application.	Already in use	ECHA (2023b)	Exponent International (2021)
Solvent	Precision & electronics cleaning, commercial & industrial cleaning	Semi-aqueous / aqueous cleaning	Alternative process	Not determined	-	Not assessed	Not assessed	Not assessed	Feasibility of alternative highly depends on the precise application.	Already in use	ECHA (2023b)	Exponent International (2021)
Solvent	Precision & electronics cleaning, commercial & industrial cleaning	Manual cleaning methods – aerosols, brush, trigger spray, liquid immersion, spot cleaning, wipes	Alternative technology	Not determined	-	Not assessed	Not assessed	Not assessed	Feasibility of alternative highly depends on the precise application.	Already in use	ECHA (2023b)	Exponent International (2021)
Solvent	Precision & electronics cleaning, commercial & industrial cleaning	Ultrasonic	Alternative process	Not determined	-	Not assessed	Not assessed	Not assessed	Feasibility of alternative highly depends on the precise application.	Already in use	ECHA (2023b)	Exponent International (2021)
Solvent	Precision & electronics cleaning, commercial & industrial cleaning	Plasma cleaning	Alternative process	Not determined	-	Not assessed	Not assessed	Not assessed	Feasibility of alternative highly depends on the precise application.	Already in use	ECHA (2023b)	Exponent International (2021)
Solvent	Precision & electronics cleaning, commercial & industrial cleaning	Supercritical fluids – CO2	Alternative material	Natural-based Compounds and Derivatives	124-38-9	No data found	Press. Gas (Comp.); Press. Gas (Ref. Liq.)	BPR non-approved	Feasibility of alternative highly depends on the precise application.	Already in use	ECHA (2023b)	Exponent International (2021)
Solvent	Precision & electronics cleaning, commercial & industrial cleaning	No clean fluxes	Alternative technology	Not determined	-	Not assessed	Not assessed	Not assessed	Feasibility of alternative highly depends on the precise application.	Already in use	ECHA (2023b)	Exponent International (2021)
Solvent	Carrier solvent & lubricants	Isopropyl alcohol (IPA)	Alternative substance	General Synthetic Organic Compound	67-63-0	Not fulfilling PBT & vPvB criteria	Flam. Liq. 2; STOT SE 3; Eye Irrit. 2	TURA; Trade Union	Feasibility of alternative highly depends on the precise application.	Already in use	ECHA (2023b)	Exponent International (2021)
Solvent	Carrier solvent & lubricants	n-Propyl bromide (nPB)	Alternative substance	General Synthetic Organic Compound	106-94-5	Not fulfilling PBT & vPvB criteria	Flam. Liq. 2; Repr. 1B; STOT SE 3; STOT SE 3; STOT RE 2; Skin Irrit. 2; Eye Irrit. 2	KEMI; REACH Candidate List; REACH Authorisation List; TURA; SIN List; Volvo; UBA; SDSC; Vestas; Cosmetic Products Prohibited Substances; California State	Feasibility of alternative highly depends on the precise application.	Already in use	ECHA (2023b)	Exponent International (2021)
Solvent	Carrier solvent & lubricants	Dichloromethane (DCM, Methylene chloride)	Alternative substance	General Synthetic Organic Compound	75-09-2	Not fulfilling PBT & vPvB criteria	Carc. 2	Water Framework Directive; KEMI; Trade Union; UBA; REACH Restriction; Cosmetic Regulation - Prohibited substances	Feasibility of alternative highly depends on the precise application.	Already in use	ECHA (2023b)	Exponent International (2021)
Solvent	Carrier solvent & lubricants	Trans-1,2-dichloroethylene	Alternative substance	General Synthetic Organic Compound	156-60-5	Not fulfilling PBT & vPvB criteria	Flam. Liq. 2; Acute Tox. 4 *; Aquatic Chronic 3	TURA; OEKO-TEX	Feasibility of alternative highly depends on the precise application.	Already in use	ECHA (2023b)	Exponent International (2021)
Solvent	Carrier solvent & lubricants	Trichloroethylene (TCE)	Alternative substance	General Synthetic Organic Compound	79-01-6	Not fulfilling PBT & vPvB criteria	Carc. 1B; Muta. 2; STOT SE 3; Skin Irrit. 2; Eye Irrit. 2; Aquatic Chronic 3	REACH Candidate List; KEMI; REACH Authorisation List; SIN List; Trade Union; UBA; SDSC; Cosmetic products prohibited substance; EU CMR Directive; GDA	Feasibility of alternative highly depends on the precise application.	Already in use	ECHA (2023b)	Exponent International (2021)
Solvent	Carrier solvent & lubricants	Perchloroethylene (PER)	Alternative substance	General Synthetic Organic Compound	127-18-4	Not fulfilling PBT & vPvB criteria	Carc. 2; Aquatic Chronic 2	KEMI; Canada EPA; TURA; SIN List; Trade Union; Volvo; UBA; SDSC; Bluesign; OEKO-TEX; ZDHC; SC Johnson Green List; Cosmetic Products prohibited substances; California State	Feasibility of alternative highly depends on the precise application.	Already in use	ECHA (2023b)	Exponent International (2021)
Solvent	Carrier solvent & lubricants	Volatile methyl siloxanes	Alternative substance	Organosilicon Compound	-	Not assessed	Not assessed	Not assessed	Feasibility of alternative highly depends on the precise application.	Already in use	ECHA (2023b)	Exponent International (2021)
Solvent	Carrier solvent & lubricants	Hydrocarbons (Hexane)	Alternative substance	General Synthetic Organic Compound	110-54-3	Not fulfilling PBT & vPvB criteria	Flam. Liq. 2; Repr. 2; Asp. Tox. 1; STOT SE 3; STOT RE 2; Skin Irrit. 2; Aquatic Chronic 2	KEMI; TURA; SIN List; Trade Union; Volvo; UBA; SDSC; Bluesign; SC Johnson; EU Cosmetic Products Prohibited Substances; California State	Feasibility of alternative highly depends on the precise application.	Already in use	ECHA (2023b)	Exponent International (2021)
Solvent	Carrier solvent & lubricants	Hydrocarbons (Heptane)	Alternative substance	General Synthetic Organic Compound	142-82-5	Not fulfilling PBT & vPvB criteria	Flam. Liq. 2; Asp. Tox. 1; STOT SE 3; Skin Irrit. 2; Aquatic Acute 1; Aquatic Chronic 1	KEMI	Feasibility of alternative highly depends on the precise application.	Already in use	ECHA (2023b)	Exponent International (2021)
Solvent	Carrier solvent & lubricants	Hydrocarbons (Benzene)	Alternative substance	General Synthetic Organic Compound	71-43-2	Not fulfilling PBT & vPvB criteria	Flam. Liq. 2; Carc. 1A; Muta. 1B; Asp. Tox. 1; STOT RE 1; Skin Irrit. 2; Eye Irrit. 2	EU water Framework Directive; KEMI; Canada EPA; TURA; SIN List; Trade Union; Volvo; UBA; SDSC; Global Automotive; Bluesign; OEKO-TEX; ZDHC; REACH Restriction list; Sc johnson; Vestas; Cosmetic products prohibited substances; California state; EU CMR Directive; GDA	Feasibility of alternative highly depends on the precise application.	Already in use	ECHA (2023b)	Exponent International (2021)
Solvent	Carrier solvent & lubricants	Hydrocarbons (Acetone)	Alternative substance	General Synthetic Organic Compound	67-64-1	Not fulfilling PBT & vPvB criteria	Flam. Liq. 2; STOT SE 3; Eye Irrit. 2	KEMI; TURA; Trade Union; SDSC; Bluesign	Feasibility of alternative highly depends on the precise application.	Already in use	ECHA (2023b)	Exponent International (2021)
Propellants	Consumer propellant	Air	Alternative substance	Natural-based Compounds and Derivatives	-	Not assessed	Not assessed	Not assessed	Feasibility of alternative highly depends on the precise application.	Alternative available and in use for some applications	ECHA (2023b)	Exponent International (2021)
Propellants	Consumer propellant	Nitrogen	Alternative substance	Natural-based Compounds and Derivatives	7727-37-9	No data found	Press. Gas (Comp.); Press. Gas (Ref. Liq.)	NO	Feasibility of alternative highly depends on the precise application.	Alternative available and in use for some applications	ECHA (2023b)	Exponent International (2021)
Propellants	Consumer propellant	Nitrous oxide	Alternative substance	Inorganic Compound	10024-97-2	No data found	Ox. Gas 1; Press. Gas (Liq.); STOT SE 3	Trade Union, SDSC, California State	Feasibility of alternative highly depends on the precise application.	Alternative available and in use for some applications	ECHA (2023b)	Exponent International (2021)
Propellants	Consumer propellant	Carbon dioxide	Alternative substance	Natural-based Compounds and Derivatives	124-38-9	No data found	Press. Gas (Comp.); Press. Gas (Ref. Liq.)	BPR non-approved	Feasibility of alternative highly depends on the precise application.	Alternative available and in use for some applications	ECHA (2023b)	Exponent International (2021)
Propellants	Consumer propellant	Butane	Alternative substance	General Synthetic Organic Compound	106-97-8	Not fulfilling PBT & vPvB criteria	Flam. Gas 1; Press. Gas;	KEMI; Trade Union; UBA; SDSC; Cosmetic Products Prohibited Substances	Feasibility of alternative highly depends on the precise application.	Alternative available and in use for some applications	ECHA (2023b)	Exponent International (2021)
Propellants	Consumer propellant	Propane	Alternative substance	General Synthetic Organic Compound	74-98-6	Not fulfilling PBT & vPvB criteria	Flam. Gas 1; Press. Gas	Trade Union	Feasibility of alternative highly depends on the precise application.	Alternative available and in use for some applications	ECHA (2023b)	Exponent International (2021)
Propellants	Consumer propellant	Isobutane	Alternative substance	General Synthetic Organic Compound	75-28-5	Not fulfilling PBT & vPvB criteria	Flam. Gas 1; Press. Gas	KEMI; Trade Union; UBA; SDSC; Cosmetic Products Prohibited Substances	Feasibility of alternative highly depends on the precise application.	Alternative available and in use for some applications	ECHA (2023b)	Exponent International (2021)
Propellants	Consumer propellant	Dimethyl ether	Alternative substance	General Synthetic Organic Compound	115-10-6	Not fulfilling PBT & vPvB criteria	Flam. Gas 1; Press. Gas	SIN List; Trade Union; Dell; UBA; SDSC	Feasibility of alternative highly depends on the precise application.	Alternative available and in use for some applications	ECHA (2023b)	Exponent International (2021)
Propellants	Consumer propellant	Trigger sprays, finger pumps, squeeze bottles	Alternative technology	Not determined	-	Not assessed	Not assessed	Not assessed	Feasibility of alternative highly depends on the precise application. Inferior quality of spray (i.e. inconsistent particle size and spray rate)	Alternative available and in use for some applications	ECHA (2023b)	Exponent International (2021)
Propellants	Consumer propellant	Non-sprayed products, including roll-ons	Alternative technology	Not determined	-	Not assessed	Not assessed	Not assessed	Feasibility of alternative highly depends on the precise application.	Alternative available and in use for some applications	ECHA (2023b)	Exponent International (2021)
Propellants	Consumer propellant	Bag-on-valve products	Alternative technology	Not determined	-	Not assessed	Not assessed	Not assessed	Feasibility of alternative highly depends on the precise application. Not feasible if propellant act also as solvent (i.e. if can has to be shaken before use)	Alternative available and in use for some applications	ECHA (2023b)	Exponent International (2021)
Propellants	Commercial and industrial uses	Air	Alternative substance	Natural-based Compounds and Derivatives	-	Not assessed	Not assessed	Not assessed	Feasibility of alternative highly depends on the precise application.	Alternative available and in use for some applications	ECHA (2023b)	Exponent International (2021)
Propellants	Commercial and industrial uses	Nitrogen	Alternative substance	Natural-based Compounds and Derivatives	7727-37-9	No data found	Press. Gas (Comp.); Press. Gas (Ref. Liq.)	NO	Feasibility of alternative highly depends on the precise application.	Alternative available and in use for some applications	ECHA (2023b)	Exponent International (2021)
Propellants	Commercial and industrial uses	Nitrous oxide	Alternative substance	Inorganic Compound	10024-97-2	No data found	Ox. Gas 1; Press. Gas (Liq.); STOT SE 3	Trade Union, SDSC, California State	Feasibility of alternative highly depends on the precise application.	Alternative available and in use for some applications	ECHA (2023b)	Exponent International (2021)
Propellants	Commercial and industrial uses	Carbon dioxide	Alternative substance	Natural-based Compounds and Derivatives	124-38-9	No data found	Press. Gas (Comp.); Press. Gas (Ref. Liq.)	BPR non-approved	Feasibility of alternative highly depends on the precise application.	Alternative available and in use for some applications	ECHA (2023b)	Exponent International (2021)
Propellants	Commercial and industrial uses	Butane	Alternative substance	General Synthetic Organic Compound	106-97-8	Not fulfilling PBT & vPvB criteria	Flam. Gas 1; Press. Gas;	KEMI; Trade Union; UBA; SDSC; Cosmetic Products Prohibited Substances	Feasibility of alternative highly depends on the precise application.	Alternative available and in use for some applications	ECHA (2023b)	Exponent International (2021)
Propellants	Commercial and industrial uses	Propane	Alternative substance	General Synthetic Organic Compound	74-98-6	Not fulfilling PBT & vPvB criteria	Flam. Gas 1; Press. Gas	Trade Union	Feasibility of alternative highly depends on the precise application.	Alternative available and in use for some applications	ECHA (2023b)	Exponent International (2021)
Propellants	Commercial and industrial uses	Isobutane	Alternative substance	General Synthetic Organic Compound	75-28-5	Not fulfilling PBT & vPvB criteria	Flam. Gas 1; Press. Gas	KEMI; Trade Union; UBA; SDSC; Cosmetic Products Prohibited Substances	Feasibility of alternative highly depends on the precise application.	Alternative available and in use for some applications	ECHA (2023b)	Exponent International (2021)
Propellants	Commercial and industrial uses	Dimethyl ether	Alternative substance	General Synthetic Organic Compound	115-10-6	Not fulfilling PBT & vPvB criteria	Flam. Gas 1; Press. Gas	SIN List; Trade Union; Dell; UBA; SDSC	Feasibility of alternative highly depends on the precise application.	Alternative available and in use for some applications	ECHA (2023b)	Exponent International (2021)
Propellants	Commercial and industrial uses	Trigger sprays, finger pumps, squeeze bottles	Alternative technology	Not determined	-	Not assessed	Not assessed	Not assessed	Feasibility of alternative highly depends on the precise application. Inferior quality of spray (i.e. inconsistent particle size and spray rate)	Alternative available and in use for some applications	ECHA (2023b)	Exponent International (2021)
Propellants	Commercial and industrial uses	Non-sprayed products, including roll-ons	Alternative technology	Not determined	-	Not assessed	Not assessed	Not assessed	Feasibility of alternative highly depends on the precise application.	Alternative available and in use for some applications	ECHA (2023b)	Exponent International (2021)
Propellants	Commercial and industrial uses	Bag-on-valve products	Alternative technology	Not determined	-	Not assessed	Not assessed	Not assessed	Feasibility of alternative highly depends on the precise application. Not feasible if propellant act also as solvent (i.e. if can has to be shaken before use)	Alternative available and in use for some applications	ECHA (2023b)	Exponent International (2021)
Cover gases	Magnesium casting	SO2	Alternative substance	Inorganic Compound	2025884	Not fulfilling PBT & vPvB criteria	Press. Gas; Acute Tox. 3; Skin Corr. 1B	US EPA; BPR non-approved; California	SO2 is toxic and corrosive which require specific measure to handle the additional risk	Long history of successful use	ECHA (2023b)	Exponent International (2021)
Cover gases	Magnesium casting	Argon	Alternative substance	Other	7440-37-1	Not applicable	Press. Gas (Comp.); Press. Gas (Ref. Liq.)	NO			ECHA (2023b)	Exponent International (2021)
Cover gases	Magnesium casting	Salt fluxes and powdered sulfur	Alternative substance	Inorganic Compound	7704-34-9	Not applicable	Skin Irrit. 2	NO			ECHA (2023b)	Exponent International (2021)
Fire suppressants	Streaming agent	Inert gases ( argon)	Alternative substance	Natural-based Compounds and Derivatives	7440-37-1	Not applicable	Press. Gas (Comp.); Press. Gas (Ref. Liq.)	NO	Feasibility of alternative highly depends on the precise application	Lack of alternatives for some part of the market where alternatives are not considered "clean" enough.	ECHA (2023b)	Exponent International (2021)
Fire suppressants	Streaming agent	Inert gases (nitrogen )	Alternative substance	Natural-based Compounds and Derivatives	7727-37-9	Not applicable	Press. Gas (Comp.); Press. Gas (Ref. Liq.)	NO	Feasibility of alternative highly depends on the precise application	Lack of alternatives for some part of the market where alternatives are not considered "clean" enough.	ECHA (2023b)	Exponent International (2021)
Fire suppressants	Streaming agent	Carbon dioxide	Alternative substance	Natural-based Compounds and Derivatives	124-38-9	No data found	Press. Gas (Comp.); Press. Gas (Ref. Liq.)	BPR non-approved	Feasibility of alternative highly depends on the precise application. Serious risk to human health due to concentration of CO2 increasing over 4%	Lack of alternatives for some part of the market where alternatives are not considered "clean" enough.	ECHA (2023b)	Exponent International (2021)
Fire suppressants	Streaming agent	Water mist technologies	Alternative process	Not determined	-	Not assessed	Not assessed	Not assessed	Feasibility of alternative highly depends on the precise application. Cannot be used near water-sensitive equipments	Lack of alternatives for some part of the market where alternatives are not considered "clean" enough.	ECHA (2023b)	Exponent International (2021)
Fire suppressants	Streaming agent	Inert gas generators	Alternative process	Not determined	-	Not assessed	Not assessed	Not assessed	Feasibility of alternative highly depends on the precise application	Lack of alternatives for some part of the market where alternatives are not considered "clean" enough.	ECHA (2023b)	Exponent International (2021)
Fire suppressants	Streaming agent	Fine solid particle technology	Alternative process	Not determined	-	Not assessed	Not assessed	Not assessed	Feasibility of alternative highly depends on the precise application	Lack of alternatives for some part of the market where alternatives are not considered "clean" enough.	ECHA (2023b)	Exponent International (2021)
Fire suppressants	Streaming agent	Dry chemical agents	Alternative substance	Unknown	298-14-6	Not assessed	Not classified	KEMI	Feasibility of alternative highly depends on the precise application	Lack of alternatives for some part of the market where alternatives are not considered "clean" enough.	ECHA (2023b)	Exponent International (2021)
Fire suppressants	Streaming agent	Water and aqueous salt solutions	Alternative product	Natural-based Compounds and Derivatives	-	Not assessed	Not assessed	Not assessed	Feasibility of alternative highly depends on the precise application	Lack of alternatives for some part of the market where alternatives are not considered "clean" enough.	ECHA (2023b)	Exponent International (2021)
Fire suppressants	Total flooding agent	Inert gases ( argon)	Alternative substance	Natural-based Compounds and Derivatives	7440-37-1	Not applicable	Press. Gas (Comp.); Press. Gas (Ref. Liq.)	NO	Feasibility of alternative highly depends on the precise application	Lack of alternatives for some part of the market where alternatives are not considered "clean" enough.	ECHA (2023b)	Exponent International (2021)
Fire suppressants	Total flooding agent	Inert gases (nitrogen )	Alternative substance	Natural-based Compounds and Derivatives	7727-37-9	Not applicable	Press. Gas (Comp.); Press. Gas (Ref. Liq.)	NO	Feasibility of alternative highly depends on the precise application	Lack of alternatives for some part of the market where alternatives are not considered "clean" enough.	ECHA (2023b)	Exponent International (2021)
Fire suppressants	Total flooding agent	Carbon dioxide	Alternative substance	Natural-based Compounds and Derivatives	124-38-9	No data found	Press. Gas (Comp.); Press. Gas (Ref. Liq.)	BPR non-approved	Feasibility of alternative highly depends on the precise application. Serious risk to human health due to concentration of CO2 increasing over 4%	Lack of alternatives for some part of the market where alternatives are not considered "clean" enough.	ECHA (2023b)	Exponent International (2021)
Fire suppressants	Total flooding agent	Water mist technologies	Alternative process	Not determined	-	Not assessed	Not assessed	Not assessed	Feasibility of alternative highly depends on the precise application. Cannot be used near water-sensitive equipments	Lack of alternatives for some part of the market where alternatives are not considered "clean" enough.	ECHA (2023b)	Exponent International (2021)
Fire suppressants	Total flooding agent	Inert gas generators	Alternative process	Not determined	-	Not assessed	Not assessed	Not assessed	Feasibility of alternative highly depends on the precise application	Lack of alternatives for some part of the market where alternatives are not considered "clean" enough.	ECHA (2023b)	Exponent International (2021)
Fire suppressants	Total flooding agent	Fine solid particle technology	Alternative process	Not determined	-	Not assessed	Not assessed	Not assessed	Feasibility of alternative highly depends on the precise application	Lack of alternatives for some part of the market where alternatives are not considered "clean" enough.	ECHA (2023b)	Exponent International (2021)
Fire suppressants	Total flooding agent	Dry chemical agents	Alternative substance	Unknown	298-14-6	Not assessed	Not classified	KEMI	Feasibility of alternative highly depends on the precise application	Lack of alternatives for some part of the market where alternatives are not considered "clean" enough.	ECHA (2023b)	Exponent International (2021)
Fire suppressants	Total flooding agent	Water and aqueous salt solutions	Alternative product	Natural-based Compounds and Derivatives	-	Not assessed	Not assessed	Not assessed	Feasibility of alternative highly depends on the precise application	Lack of alternatives for some part of the market where alternatives are not considered "clean" enough.	ECHA (2023b)	Exponent International (2021)
Other	Insulation gas in Electrical switchgear	Clean air technology with dry air (mix of N2 and O2) and vaccum	Alternative process	Not determined	-	Not assessed	Not assessed	Not assessed	Feasible for lower voltage (up to 145 kV)	Already in use for lower voltage, but technology still in development for higher voltage (up to 420 kV)	ECHA (2023b)
Foam blowing agents	Polyurethane integral skin	No potential alternative identified	No alternative identified	No alternative identified	No alternative identified	No alternative identified	No alternative identified	No alternative identified	No alternative identified	No alternative identified
Foam blowing agents	Phenolic foam	No potential alternative identified	No alternative identified	No alternative identified	No alternative identified	No alternative identified	No alternative identified	No alternative identified	No alternative identified	No alternative identified
Other	Preservation of cultural paper-based materials	No potential alternative identified	No alternative identified	No alternative identified	No alternative identified	No alternative identified	No alternative identified	No alternative identified	No alternative identified	No alternative identified
Other	Plasma coating of HDPE	No potential alternative identified	No alternative identified	No alternative identified	No alternative identified	No alternative identified	No alternative identified	No alternative identified	No alternative identified	No alternative identified
Solvent	3D printing processing liquid	No potential alternative identified	No alternative identified	No alternative identified	No alternative identified	No alternative identified	No alternative identified	No alternative identified	No alternative identified	No alternative identified
